# Supplementary material for: Widely Targeted Metabolomics Reveals Differences in Secondary Metabolites in Oats With Different Grain Hardness
Source: Food Sci Nutr. 2026 Mar 18;14(3):e71515. doi: 10.1002/fsn3.71515 (PMC13093555; doi:10.1002/fsn3.71515)
Supplement: Supplementary file 7 — Table S1: The top 10 substances details of three major categories metabolites in SM and HM. [file FSN3-14-e71515-s004.xlsx]

## Sheet: Sheet1
Table S1. The top 10 substances details of three major categories metabolites in SM and HM.
Class I	Class II	Metabolites	SM-1	SM-2	SM-3	HM-1	HM-2	HM-3	SM（Mean ± SD)	HM（Mean ± SD)
Flavonoids	Flavanones	4'-Hydroxy-5,7-dimethoxyflavanone	16182000	17325000	14787000	14573000	12576000	13701000	1.61E+07 ± 1.27E+06	1.36E+07 ± 1.00E+06
	Flavones	Tricin-4'-O-[β-guaiacyl-(9''-O-acetyl)glycerol]ether	804820	756660	715440	7455.3	6426.2	10628	7.59E+05 ± 4.47E+04	8.17E+03 ± 2.19E+03
	Flavones	Tricin (5,7,4'-Trihydroxy-3',5'-dimethoxyflavone)	559810	570750	552000	180130	187320	180310	5.61E+05 ± 9.42E+03	1.83E+05 ± 4.10E+03
	Flavonoid carbonoside	Apigenin-8-C-(2''-xylosyl)glucoside	417200	402760	510270	317910	190560	347190	4.43E+05 ± 5.84E+04	2.85E+05 ± 8.33E+04
	Flavonoid carbonoside	Isovitexin-2''xyloside	446940	365680	493560	254380	249070	292040	4.35E+05 ± 6.47E+04	2.65E+05 ± 2.34E+04
	Flavonoid carbonoside	Vitexin-2''-O-xyloside	395340	456200	458280	232810	234600	276070	4.37E+05 ± 3.58E+04	2.48E+05 ± 2.45E+04
	Flavones	Tricin-7-O-Glucoside	540660	464230	492370	155810	118330	171250	4.99E+05 ± 3.87E+04	1.48E+05 ± 2.72E+04
	Isoflavones	Genistein-8-C-apiosyl(1→6)glucoside	386580	314160	408590	265480	285310	236090	3.70E+05 ± 4.94E+04	2.62E+05 ± 2.48E+04
	Isoflavones	4',5'-Dihydroxy-6,8-dimethoxyisoflavone-7-O-galactoside	449480	436260	485080	169990	180230	161420	4.57E+05 ± 2.53E+04	1.71E+05 ± 9.42E+03
	Flavones	Salcolin B	536540	544640	491510	79945	97014	99140	5.24E+05 ± 2.86E+04	9.20E+04 ± 1.05E+04
Phenolic acids	Phenolic acids	4-Nitrophenol	51069000	44747000	43108000	52697000	45869000	47688000	4.63E+07 ± 4.20E+06	4.88E+07 ± 3.54E+06
	Phenolic acids	Bis(2-ethylhexyl)phthalate	12585000	6668300	6762900	11850000	18350000	16771000	8.67E+06 ± 3.39E+06	1.57E+07 ± 3.39E+06
	Phenolic acids	Diisooctyl Phthalate	11701000	6257700	6179200	10933000	17447000	15610000	8.05E+06 ± 3.17E+06	1.47E+07 ± 3.36E+06
	Phenolic acids	Diisobutyl phthalate	9839300	10001000	10046000	10182000	9693100	10091000	9.96E+06 ± 1.09E+05	9.99E+06 ± 2.60E+05
	Phenolic acids	Dibutyl phthalate	9140800	8721100	9964100	9476700	9116800	9830300	9.28E+06 ± 6.32E+05	9.47E+06 ± 3.57E+05
	Phenolic acids	Anthranilate-1-O-Sophoroside	2170600	2165400	2384200	3171700	3115800	3693000	2.24E+06 ± 1.25E+05	3.33E+06 ± 3.18E+05
	Phenolic acids	Trihydroxycinnamoylquinic acid	1439200	1563100	1547000	1681700	1682600	1727100	1.52E+06 ± 6.74E+04	1.70E+06 ± 2.60E+04
	Phenolic acids	3-O-Feruloylquinic acid	951200	819670	705540	1735500	1530200	1681700	8.25E+05 ± 1.23E+05	1.65E+06 ± 1.06E+05
	Phenolic acids	1,3-O-Diferuloylglycerol	9	875310	928440	2517600	9	3101600	6.01E+05 ± 5.21E+05	1.87E+06 ± 1.65E+06
	Phenolic acids	1,2-O-Diferuloylglycerol	9	875310	928440	2517600	9	3101600	6.01E+05 ± 5.21E+05	1.87E+06 ± 1.65E+06
Alkaloids	Plumerane	Ergotamine	76205000	76437000	74905000	53338000	51877000	56016000	7.58E+07 ± 8.26E+05	5.37E+07 ± 2.10E+06
	Plumerane	1-Methoxy-indole-3-acetamide	32821000	34767000	34034000	39915000	36678000	40294000	3.39E+07 ± 9.83E+05	3.90E+07 ± 1.99E+06
	Alkaloids	5-Aminolevulinic Acid	26118000	23509000	34111000	39741000	36876000	46600000	2.79E+07 ± 5.52E+06	4.11E+07 ± 5.00E+06
	Alkaloids	Choline	27594000	26731000	27206000	31110000	31135000	27380000	2.72E+07 ± 4.32E+05	2.99E+07 ± 2.16E+06
	Pyridine alkaloids	Trigonelline	22137000	27482000	22277000	23456000	25438000	24465000	2.40E+07 ± 3.05E+06	2.45E+07 ± 9.91E+05
	Alkaloids	Betaine	13579000	14881000	14122000	16644000	17402000	16755000	1.42E+07 ± 6.54E+05	1.69E+07 ± 4.09E+05
	Phenolamine	N-(2-Hydroxy-4-methoxyphenyl)acetamide	14091000	13137000	12221000	14131000	15447000	15657000	1.31E+07 ± 9.35E+05	1.51E+07 ± 8.27E+05
	Alkaloids	3-amino-2-naphthoic acid	8107800	8433000	8755000	10122000	9901700	9981800	8.43E+06 ± 3.24E+05	1.00E+07 ± 1.12E+05
	Plumerane	3-Indoleacrylic acid	7119000	7240300	7386100	9038000	9894500	9182800	7.25E+06 ± 1.34E+05	9.37E+06 ± 4.58E+05
	Alkaloids	Histidinol	7831900	6996100	7200500	5445500	5851000	6445600	7.34E+06 ± 4.36E+05	5.91E+06 ± 5.03E+05
