# Supplementary material for: Widely Targeted Metabolomics Reveals Differences in Secondary Metabolites in Oats With Different Grain Hardness
Source: Food Sci Nutr. 2026 Mar 18;14(3):e71515. doi: 10.1002/fsn3.71515 (PMC13093555; doi:10.1002/fsn3.71515)
Supplement: Supplementary file 8 — Table S2: Hardness values of 260 core germplasm materials of naked oats in 3 years and 2 fields. [file FSN3-14-e71515-s001.xlsx]

## Sheet: Sheet1
Table S2 Hardness values of 260 core germplasm materials of naked oats in 3 years and 2 fields
No.	Material Number	2019BS	2019JN	2020BS	2020JN	2021BS	2021JN	AVERAGE
1	HX1	24.24	25.41	25.59	24.78	31.22	-	26.25
2	HX2	23.6	26.04	-	30.15	31.17	29.65	28.12
3	HX3	29.74	26.57	26.42	23.79	-	24.68	26.24
4	HX4	19.38	29.03	-	29.78	31.86	26.27	27.26
5	HX5	26.16	23.97	-	24.45	31.1	22.86	25.71
6	HX6	31.35	27.24	26.76	29.14	-	28.7	28.64
7	HX7	26.65	29.05	-	28.76	29.39	27.72	28.31
8	HX8	31.17	28.36	-	28.89	29.11	27.72	29.05
9	HX9	31.12	27.92	29.82	29.38	-	26.38	28.92
10	HX10	25.62	30.5	-	29.55	27.82	30.33	28.76
11	HX11	-	-	-	-	-	-	-
12	HX12	-	26.45	-	29.89	31.96	26.68	28.75
13	HX13	-	25.18	-	25.49	31.23	26.7	27.15
14	HX14	27.05	27.18	-	25.06	31.6	24.09	27
15	HX15	24.74	27.58	-	-	28.34	-	26.89
16	HX16	25.03	25.68	-	29.55	30.2	21.74	26.44
17	HX17	31.8	23.92	23.77	25.82	28.24	24.4	26.33
18	HX18	26.51	36.44	27.61	34.66	38.96	32.4	32.76
19	HX20	39.98	26.96	24.59	26.23	26.23	23.95	27.99
20	HX21	28.41	39.9	38.94	38.75	40.56	26.27	35.47
21	HX22	26.4	30.6	24.95	31.72	32.48	31.09	29.54
22	HX23	23.43	29	27.5	25.2	31.27	26.19	27.1
23	HX24	23.02	23.75	22.01	25	24.29	25.75	23.97
24	HX25	-	27.82	25.35	26.82	31.67	28.16	27.97
25	HX26	27.78	23.49	-	23.1	31.38	23.67	25.88
26	HX27	27.55	24.04	25.04	21.93	28.85	24.82	25.37
27	HX28	17.71	25.83	-	-	29.91	23.18	24.16
28	HX29	-	24.95	-	21.74	31.88	27	26.39
29	HX30	25.24	27.71	-	21.81	30.29	29.12	26.83
30	HX31	-	27.87	-	23.11	24.11	27.83	25.73
31	HX32	33.59	27.93	25.22	27.57	25.34	27.54	27.86
32	HX33	26.88	32.26	-	-	25.64	32.15	29.23
33	HX34	24.68	28.42	-	29.27	22.89	27.86	26.63
34	HX35	29.99	29.97	-	26.13	27.25	25.96	27.86
35	HX36	29.22	29.9	-	28.43	28.46	29.1	29.02
36	HX37	-	30.89	-	31.52	34.05	29.28	31.43
37	HX38	26.25	23.12	-	22.26	25.81	22.15	23.92
38	HX39	40.79	21.11	-	-	34.07	32.33	32.07
39	HX40	26.81	38.68	35.16	33.72	41.02	21.6	32.83
40	HX41	27.76	-	26.11	-	-	32.43	28.77
41	HX42	21.68	22.47	-	20.13	24.36	-	22.16
42	HX43	27.44	22.73	19.27	19.88	22.2	21.11	22.1
43	HX44	35	29.24	25.97	23.36	29.5	22.16	27.54
44	HX45	23.14	37.95	34	30.81	35.45	-	32.27
45	HX46	30.32	22.06	23.88	28.87	21.02	28.34	25.75
46	HX47	32.7	26.38	24.12	24.83	21.48	18.89	24.73
47	HX48	26.85	30.6	24.64	29.47	34.01	22.57	28.02
48	HX49	-	23.58	20.4	20.28	24.38	27.96	23.32
49	HX50	29.64	28.23	22.41	23.33	25.58	23.94	25.52
50	HX51	23.92	22.58	-	21.5	24.77	19.99	22.55
51	HX52	-	21.41	-	20.53	24.03	20.92	21.72
52	HX53	22.67	21.46	18.04	20.88	26.49	23.21	22.13
53	HX54	22.6	-	18.64	19.51	23.32	24.44	21.7
54	HX55	20.63	-	-	-	25.4	20.06	22.03
55	HX56	16.91	-	-	-	23.78	25.57	22.08
56	HX57	31.16	25.42	27.56	23.84	25.55	15.67	24.87
57	HX58	32.68	30.04	22.9	-	27.7	26.37	27.94
58	HX59	-	28.18	28.26	24.96	28.07	23.91	26.68
59	HX61	26.86	30.24	37.66	30.96	33	30.39	31.52
60	HX62	24.88	28.79	-	-	36.14	27.76	29.39
61	HX63	34.54	27.26	23.59	20.99	29.72	26.82	27.15
62	HX64	-	30.52	24.67	20.82	32.01	26.31	26.87
63	HX65	36.38	26.66	25.6	22.81	23.57	22.09	26.19
64	HX66	-	22.71	32.15	-	26.98	22.91	26.19
65	HX67	28.98	37.73	36.38	29.86	35.59	23.58	32.02
66	HX69	28.31	-	26.23	23.84	29.84	28.79	27.4
67	HX70	23.41	27.85	-	-	-	29.9	27.05
68	HX71	22.39	25.76	-	24.28	-	25.84	24.57
69	HX72	28.51	24.7	27.73	23.53	-	27.95	26.48
70	HX73	-	26.21	-	-	30.74	27.32	28.09
71	HX74	26.48	26.09	31.78	25.99	33.71	25.47	28.25
72	HX75	29.64	23.8	27.22	23.21	28.58	25.43	26.31
73	HX76	25.7	27.84	27.08	28.86	28.24	26.76	27.41
74	HX77	22.42	27.76	-	30.99	30.03	25.47	27.33
75	HX78	26.43	27.79	-	23.27	33.14	27.79	27.68
76	HX79	24.85	28.17	26.67	25.61	29.67	29.9	27.48
77	HX80	30.66	28.9	30.7	29.85	29.85	26.28	29.37
78	HX81	24.26	27.72	-	28.91	35.59	25.53	28.4
79	HX82	21.76	29.17	28.12	27.61	27.43	26.98	26.84
80	HX83	21.08	24.44	35.31	27.62	25.11	21.19	25.79
81	HX84	-	-	-	21.69	22.86	21.85	22.14
82	HX85	-	29.1	-	24.72	29.37	25.79	27.24
83	HX86	-	26.95	-	22.41	27.26	28.68	26.32
84	HX87	-	23.55	-	-	29.88	23.76	25.73
85	HX88	-	17.97	-	17.87	20.22	24.27	20.08
86	HX89	-	24.25	23.71	23.98	-	27.06	24.75
87	HX90	-	23.92	27.91	-	-	-	25.91
88	HX91	-	21.15	-	16.64	26.09	18.89	20.69
89	HX92	19.66	21.72	21.01	-	28.11	23.95	22.89
90	HX93	28.62	22.18	19.09	21.78	26.95	19.85	23.08
91	HX94	-	30.37	-	26.87	32.44	28.32	29.5
92	HX95	-	26.58	-	23.12	28.82	22.61	25.28
93	HX96	-	19.11	19.93	22.3	25.68	23.45	22.1
94	HX97	-	21.07	-	20.68	-	16.37	19.37
95	HX98	-	25.22	-	-	-	22.93	24.08
96	HX99	20.49	37.88	37.94	18.3	39.56	32.32	31.08
97	HX100	-	24.56	31.63	20.23	32.95	24.87	26.85
98	HX101	31.43	29.43	22.29	28.98	31.37	29.45	28.82
99	HX102	28.77	22.1	-	-	28.05	16.73	23.92
100	HX103	26.88	20.84	23.24	19.52	22.73	19.84	22.17
101	HX104	-	26.56	-	24.09	31.32	24.84	26.7
102	HX105	-	23.67	21.75	22.75	25.5	18.04	22.34
103	HX106	-	23.02	18.15	21.02	25.94	19.99	21.62
104	HX107	32.33	22.23	-	21.71	22.07	19.93	23.65
105	HX108	-	32.92	-	-	31.18	27.72	30.61
106	HX109	-	18.06	-	-	18.27	16.84	17.72
107	HX110	-	-	-	-	17.84	20.73	19.29
108	HX111	-	17.1	28.07	-	12.95	14.47	18.15
109	HX112	-	20.87	-	20.87	25.59	25.39	23.18
110	HX113	-	17.26	-	-	22.45	22.66	20.79
111	HX114	-	25.87	27.9	23.8	32.41	26.27	27.25
112	HX115	22	-	29.9	36.07	40.55	31.02	31.91
113	HX116	25.99	17.23	-	23.18	25.69	19.73	22.37
114	HX117	30.95	28.94	-	26.21	31.99	-	29.52
115	HX118	44.33	23.72	-	22.89	28.57	22.78	28.46
116	HX119	-	27.8	-	25.79	29.49	21.62	26.18
117	HX120	36.45	33.61	22.56	32.64	40.84	32.48	33.1
118	HX122	25.17	24.68	-	23.63	27.88	20.22	24.32
119	HX123	25.49	-	-	26.35	25.77	21.13	24.69
120	HX124	-	25.19	-	25.86	27.94	23.35	25.59
121	HX125	20.14	28.4	27.73	17.1	31.6	23.79	24.79
122	HX126	29.17	25.21	-	21.35	25.44	22.34	24.7
123	HX127	-	32.57	28.4	26.26	37.11	30.76	31.02
124	HX128	25.06	24.22	-	27.82	28.23	28.46	26.76
125	HX129	23.68	24.15	-	23.79	24.7	21.29	23.53
126	HX130	-	27.89	21.13	27.47	30.01	22.86	25.87
127	HX131	28.7	25.17	-	23.67	28.67	21.6	25.56
128	HX132	-	26	23.43	28.49	29.01	21.42	25.67
129	HX133	28.1	24.94	-	-	25.82	21.19	25.01
130	HX134	26.7	29.48	-	25.2	27.54	25.1	26.8
131	HX135	37.57	23.67	22.16	21.94	24.35	21.29	25.16
132	HX136	26.84	40.38	35.27	29.92	41.87	30.47	34.12
133	HX137	26.13	25.2	-	24.58	24.32	23.02	24.65
134	HX138	36.44	32.5	31.06	30.44	35.02	26.42	31.98
135	HX139	26.21	38.73	29.79	-	37.24	31.69	32.73
136	HX140	-	25.2	35.42	-	40.16	31.56	33.08
137	HX141	31.05	29.71	35.47	26.51	36.49	28.9	31.35
138	HX142	26.79	39.92	32.51	31.44	39.21	32.24	33.68
139	HX143	-	27.65	-	25.61	28.73	26.64	27.16
140	HX144	19.46	23.48	-	27.15	24.8	19.75	22.93
141	HX145	32.27	24.7	-	22.26	28.83	26.36	26.88
142	HX252	23.54	29.94	26.95	28.42	32.74	29.31	28.48
143	HX253	33.69	29.27	34.23	29.76	35.37	29.28	31.93
144	HX254	35.41	34.39	33.57	31.49	39.49	29.3	33.94
145	HX255	31.76	33.05	35.03	31.33	34.53	29.84	32.59
146	HX256	34.75	34.6	37.24	33.13	37.54	32.81	35.01
147	HX257	28.41	28.76	26.92	26.27	28.87	22.51	26.96
148	HX258	24.14	22.08	24.12	19.94	26.26	22.58	23.19
149	HX259	28.58	28.33	26.36	24.63	26.85	23.83	26.43
150	HX260	25.28	27.47	28.71	26.22	25.25	29.83	27.13
151	HX261	25.56	21.75	18.02	20.83	19.51	22.73	21.4
152	HX262	-	33.02	28.34	28.85	33.68	31.43	31.06
153	HX263	33.22	-	36.15	-	37.95	28.04	33.84
154	HX264	32.89	31.33	28.51	29.88	30.49	23.96	29.51
155	HX265	35.12	34.66	-	37.71	40.41	32.37	36.05
156	HX266	31.79	30.85	29.91	32.07	32.25	25.22	30.35
157	HX267	21.97	28.48	-	30.42	32.66	31.39	28.99
158	HX268	-	38.03	36.28	33.98	37.72	29.12	35.03
159	HX269	26.55	24.25	-	24.99	24.14	24.57	24.9
160	HX270	23.65	25.71	22.02	22.18	24.76	23.95	23.71
161	HX271	28.58	24.5	16.13	26.11	22.47	20.08	22.98
162	HX272	24.99	32.37	28.3	31.41	34.11	29.8	30.16
163	HX273	25.03	33.14	-	32.28	32.53	28.65	30.33
164	HX274	33.87	36.7	30.69	31.13	34.02	26.08	32.08
165	HX275	-	27.42	27.49	28.25	28.3	23.7	27.03
166	HX276	25.74	-	16.86	30.5	31.69	26.84	26.32
167	HX277	-	30.43	-	26.98	30.59	27.63	28.9
168	HX278	28.6	33.79	29.94	30.84	34.86	27.33	30.89
169	HX279	25.71	-	-	-	22.59	26.37	24.89
170	HX280	23.22	-	-	-	25.56	23.08	23.95
171	HX281	-	25.32	-	21.5	23.02	24.63	23.62
172	HX282	30.14	-	-	-	-	-	30.14
173	HX283	33.22	-	-	-	23.26	22.44	26.3
174	HX284	26.29	26.42	21.02	23.55	23.65	25.22	24.36
175	HX285	-	28.6	27.76	25.43	36.04	26.27	28.82
176	HX286	-	24.28	26.13	24.22	29.99	25.95	26.11
177	HX287	22.78	25.87	24.95	23.04	29.79	22.38	24.8
178	HX288	25.06	27.99	24.35	23.12	28.51	21.69	25.12
179	HX289	23.77	26.24	-	20.61	20.16	21.31	22.42
180	HX290	35.18	23.3	-	19.46	25.76	21.17	24.98
181	HX291	-	27.67	24.26	26.41	26.73	20.01	25.02
182	HX292	-	32.54	-	-	34.88	28.39	31.93
183	HX293	20.18	24.99	-	20.43	23.29	25.22	22.82
184	HX294	24.04	28.16	-	26.31	30.78	27.86	27.43
185	HX295	-	29.56	34.06	31.67	30.42	28.34	30.81
186	HX296	32.86	34.81	30.28	34.21	-	31.82	32.8
187	HX297	-	-	-	-	31.74	22.05	26.9
188	HX298	30.57	30.32	27.96	29.11	30.32	27.23	29.25
189	HX299	32.45	35.49	-	30.78	33.34	31.08	32.63
190	HX300	25.24	-	-	22.5	27.89	20.18	23.95
191	HX301	24.38	24.57	19.49	26.28	24.82	24.57	24.02
192	HX302	16.1	26.14	-	25.17	20.86	21.8	22.01
193	HX303	-	26.5	-	25.8	21.33	20.33	23.49
194	HX304	26.15	28.82	-	27.26	28.29	28.4	27.78
195	HX305	22.36	24.94	23.24	22.63	29.17	35.8	26.36
196	HX306	-	25.39	-	24.27	-	19.38	23.01
197	HX307	21.89	26.12	-	-	28.59	26.74	25.83
198	HX308	23.1	-	-	26.16	24.06	18.04	22.84
199	HX309	-	23.94	-	22.12	26.15	21.2	23.35
200	HX310	36.52	39.12	-	34.06	32.05	31.71	34.69
201	HX311	27.08	28.43	-	24.56	29.13	24.18	26.68
202	HX312	-	-	-	23.46	29.3	25.56	26.11
203	HX313	36.91	25.57	-	25.62	27.51	27.67	28.66
204	HX314	28.68	32.78	-	31.1	30.17	28.52	30.25
205	HX315	24.52	29.59	-	26.28	22.57	26.07	25.81
206	HX316	23.66	24.03	-	24.38	28.86	24.94	25.17
207	HX317	20.03	19.14	-	16.3	20.72	16.92	18.62
208	HX318	23.32	22.94	15.45	21.88	30.91	22.16	22.78
209	HX319	26.72	-	29.55	30.06	40.27	29.59	31.24
210	HX320	35.05	40.27	34.13	36.77	40.06	-	37.26
211	HX321	29.62	39.78	29.8	36.12	34.02	31.71	33.51
212	HX322	25.26	-	-	-	25.77	32.64	27.89
213	HX323	27.44	-	-	-	22.31	25.79	25.18
214	HX325	27.96	24.42	23.66	-	28.41	23.11	25.51
215	HX326	20.88	-	34.92	32.03	22.14	23.45	26.68
216	HX327	20.88	-	-	24.33	21.94	23.6	22.69
217	HX328	-	-	-	-	22.64	-	22.64
218	HX329	-	-	-	-	25.37	22.87	24.12
219	HX330	28.14	29.62	-	27.03	25.99	23.98	26.95
220	HX331	-	23.66	30.35	-	23.78	24.02	25.45
221	HX332	22.15	20.82	-	32.6	-	22.62	24.55
222	HX333	20.35	21.92	22.37	24.14	20.28	21.77	21.81
223	HX334	33.81	31.22	28.49	27.72	32.63	30.49	30.73
224	HX335	29.85	-	29.63	25.65	28.65	24.42	27.64
225	HX336	21.02	-	22.64	26.68	27.22	24.44	24.4
226	HX337	25.68	21.61	18.49	22.03	20.94	17.48	21.04
227	HX338	24.73	22.59	18.79	22.6	21.74	17.88	21.39
228	HX339	25.31	-	36.34	30.09	33.63	30.03	31.08
229	HX340	29.09	-	27.69	27.22	30.91	24.42	27.87
230	HX341	33.28	27.14	26.8	28.31	26.81	21.74	27.35
231	HX342	27.08	26.01	30.7	35.36	34.25	22.72	29.35
232	HX343	28.21	24.14	17.84	23.16	21.69	19.15	22.37
233	HX344	23.74	19.04	20.06	-	21.55	25.04	21.89
234	HX345	27.2	-	-	28.11	29.94	-	28.42
235	HX346	32.62	23.7	28.38	26.12	24.66	22.13	26.27
236	HX347	28.73	-	25.91	23.16	31.84	26.11	27.15
237	HX348	-	22.95	-	-	27.79	23.5	24.75
238	HX349	-	-	-	19.11	18.82	19.85	19.26
239	HX350	-	-	-	-	-	-	-
240	HX351	-	-	-	26.41	20.92	25.83	24.39
241	HX352	-	-	26.15	28.15	31.85	26.29	28.11
242	HX353	29.94	27.56	26.88	-	32.75	27.09	28.85
243	HX354	-	33.98	29.76	30.61	35.43	29.47	31.85
244	HX355	-	21.98	30.73	-	33.39	25.1	27.8
245	HX356	-	23.36	-	30.01	36.65	29.64	29.91
246	HX357	-	-	-	25.96	-	-	25.96
247	HX358	-	-	-	23.11	20.91	24.68	22.9
248	HX359	27.04	27.47	24.39	27.12	26.02	24.01	26.01
249	HX360	24.33	22.79	-	-	23.58	-	23.57
250	HX361	29.33	21.34	21.39	20.79	24.95	24.1	23.65
251	HX362	25.09	30.08	-	22.61	29.6	27.42	26.96
252	HX363	-	-	-	-	27.85	-	27.85
253	HX364	-	-	-	28.03	24.65	18.05	23.58
254	HX365	26.39	-	28.21	25.6	22.88	19.95	24.61
255	HX366	-	-	27.52	28.43	28	26.3	27.56
256	HX367	23.66	13.89	30.78	-	23.07	21.96	22.67
257	HX368	26.81	28.3	28.22	30.14	26.13	-	27.92
258	HX369	25.24	26.61	-	-	-	25.15	25.67
259	HX370	32.7	32.96	34.01	27.44	33.7	-	32.16
260	HX371	32.13	35.6	34.07	31.67	32.41	29.26	32.52
