# Supplementary material for: Widely Targeted Metabolomics Reveals Differences in Secondary Metabolites in Oats With Different Grain Hardness
Source: Food Sci Nutr. 2026 Mar 18;14(3):e71515. doi: 10.1002/fsn3.71515 (PMC13093555; doi:10.1002/fsn3.71515)
Supplement: Supplementary file 9 — Table S3: Metabolites Exclusively Present in SMHM Groups. [file FSN3-14-e71515-s008.xlsx]

## Sheet: Sheet1
Table S3. ​​Metabolites Exclusively Present in SM/HM Groups​​.
Index	Formula	Compounds	Class I	Class II	CAS	Level	SM-1	SM-2	SM-3	HM-1	HM-2	HM-3	VIP	p_value	FDR	Fold_Change	Log2FC	Type
Lmjn005592	C18H16O7	Cirsilineol (4',5-Dihydroxy-3',6,7-trimethoxyflavone)	Flavonoids	Flavanones	41365-32-6	3	3195.4	2622	2629.1	9	9	9	1.26946	0.00455016	0.018621	0.00319659	-8.28925	down
Lmhp009368	C30H50NO7P	LysoPC 22:6	Lipids	LPC	-	2	15517	15091	18340	9	9	9	1.26964	0.00388546	0.0172103	0.000551606	-10.8241	down
Lmbn002072	C7H12O4	2-Propylsuccinic acid*	Organic acids	Organic acids	618-57-5	3	18876	16613	10494	9	9	9	1.26829	0.0256855	0.0627961	0.000587174	-10.7339	down
pmn001378	C26H32O11	Pinoresinol-4-O-glucoside	Lignans and Coumarins	Lignans	41607-20-9	1	31149	42574	24018	9	9	9	1.26872	0.0264426	0.0636636	0.00027624	-11.8218	down
mws0251	C5H6N2O2	Thymine	Nucleotides and derivatives	Nucleotides and derivatives	65-71-4	2	31178	26574	24683	9	9	9	1.2696	0.00489367	0.019675	0.000327531	-11.5761	down
pme1841	C5H14N2	Cadaverine	Alkaloids	Alkaloids	462-94-2	3	41385	46821	55488	9	9	9	1.26955	0.00727351	0.0259571	0.000187899	-12.3778	down
Lmjp007790	C18H16O6	5-Hydroxy-3,7,4'-trimethoxyflavone	Flavonoids	Flavones	-	3	9	9	9	4698	4027.7	5611.1	1.26921	0.00912825	0.030962	530.993	9.05255	up
Cmcp006216	C44H56N4O7	Desacetoxy-vinblastine;Catharine	Alkaloids	Plumerane	1355-31-3	2	9	9	9	7746.7	9346.3	8583.4	1.26963	0.0029063	0.0142107	950.978	9.89327	up
pmp000233	C22H22O11	Swertiajaponin	Flavonoids	Flavonoid carbonoside	6980-25-2	2	9	9	9	17336	29224	24222	1.26883	0.0206891	0.0537204	2621.56	11.3562	up
HJAP050	C19H21NO5	N-Feruloyl-3-methoxytyramine	Alkaloids	Phenolamine	78510-19-7	3	9	9	9	20102	21634	24624	1.26965	0.00358687	0.0167759	2457.78	11.2631	up
pmb0666	C38H40O19	Isovitexin-7-O-(6''-sinapoyl)glucoside	Flavonoids	Flavonoid carbonoside	-	2	9	9	9	53110	24030	49960	1.26748	0.0441986	0.0913465	4707.41	12.2007	up
Notes：The intensity value “9” is a placeholder assigned by the data-processing software when a peak cannot be integrated, indicating that the metabolite was not detected or was below the detection threshold in that group. It does not represent a true low-expression value. Therefore, comparisons involving the value 9 must be treated as qualitative presence/absence differences rather than quantitat…
																312.833
																1812.89
																1703.07
																3620.04
																3053.15
																5322
																0.00188327
																0.00105155
