# Supplementary material for: Widely Targeted Metabolomics Reveals Differences in Secondary Metabolites in Oats With Different Grain Hardness
Source: Food Sci Nutr. 2026 Mar 18;14(3):e71515. doi: 10.1002/fsn3.71515 (PMC13093555; doi:10.1002/fsn3.71515)
Supplement: Supplementary file 10 — Table S4: ALL_sample_data. [file FSN3-14-e71515-s007.xlsx]

## Sheet: Sheet1
Table S4. ALL_sample_data
Index	Q1 (Da)	Q3 (Da)	Molecular Weight (Da)	Formula	Ionization model	Compounds	Class I	Class II	CAS	Level	SM-1	SM-2	SM-3	HM-1	HM-2	HM-3	mix01	mix02	mix03	cpd_ID	kegg_map
pme2292	89.11	72.08	88.1	C4H12N2	[M+H]+	Putrescine	Alkaloids	Alkaloids	110-60-1	3	608720	594310	660610	567110	583690	603220	617130	654240	648280	C00134	ko00330,ko00472,ko00480,ko00960,ko01100,ko01110,ko02010
pme1841	103.12	86.1	102.116	C5H14N2	[M+H]+	Cadaverine	Alkaloids	Alkaloids	462-94-2	3	41385	46821	55488	9	9	9	56310	60069	54585	C01672	ko00310,ko00480,ko00960,ko01100,ko01110
pmb0484	104.1	60.1	104.107	C5H14NO+	[M]+	Choline	Alkaloids	Alkaloids	62-49-7	3	27594000	26731000	27206000	31110000	31135000	27380000	28824000	28248000	28249000	C00114	ko00260,ko00564,ko01100,ko02010
pme2433	106.09	88	105.079	C4H11NO2	[M+H]+	Diethanolamine	Alkaloids	Alkaloids	111-42-2	3	675970	716120	631580	758530	693820	722330	685040	659280	663930	C06772	ko00564
pme2122	112.09	95	111.08	C5H9N3	[M+H]+	Histamine	Alkaloids	Alkaloids	51-45-6	3	17335	15299	13321	22785	24277	18684	18132	18584	17576	C00388	ko00340,ko01100,ko01110
pmb1096	118.07	91	117.058	C8H7N	[M+H]+	Indole	Alkaloids	Plumerane	120-72-9	1	118290	125480	115680	154200	138600	165100	104110	113080	124270	C00463	ko00380,ko00400,ko00402,ko01100,ko01110
MWSmce548	118.09	58.07	117.079	C5H11NO2	[M+H]+	Betaine	Alkaloids	Alkaloids	107-43-7	1	13579000	14881000	14122000	16644000	17402000	16755000	15550000	15991000	12815000	C00719	ko00260,ko01100,ko02010
pmp001287	120.08	103.05	119.073	C8H9N	[M+H]+	N-Benzylmethylene isomethylamine	Alkaloids	Alkaloids	-	1	2137700	2221500	2231600	2271400	2337700	2398000	2184900	2249000	2436500	--	--
mws0628	121.03	92	122.037	C7H6O2	[M-H]-	4-Hydroxybenzaldehyde	Phenolic acids	Phenolic acids	123-08-0	1	414060	425730	374090	443240	437880	524590	342510	398990	397810	C00633	ko01100
mws0133	123.06	80.05	122.048	C6H6N2O	[M+H]+	Nicotinamide	Others	Vitamin	98-92-0	2	160680	144660	141740	130750	123600	121060	123700	126120	134000	C00153	ko00760,ko01100,ko01240
Lmbp000668	124.04	78.03	123.032	C6H5NO2	[M+H]+	Isonicotinic acid	Others	Vitamin	55-22-1	1	1329300	1301300	1205700	1112200	1159100	1137700	1170500	1228400	1203500	C07446	--
pme0490	124.04	78	123.032	C6H5NO2	[M+H]+	Nicotinic acid (Vitamin B3)	Others	Vitamin	59-67-6	1	1309400	1246800	1178800	1174700	1136700	1181500	1206400	1198400	1188300	C00253	ko00760,ko00960,ko01100,ko01110,ko01240
pmp001086	127.04	97	126.032	C6H6O3	[M+H]+	5-Hydroxymethylfurfural	Others	Others	67-47-0	1	346560	368180	367360	368530	455010	253200	307570	319410	299540	C11101	--
Zmbp000449	130.03	70.07	129.025	C5H7NOS	[M+H]+	Epigoitrin	Others	Others	1072-93-1	2	28371	29188	24088	46025	55334	49411	32775	27166	38163	--	--
MWSmce709	130.06	103.05	129.058	C9H7N	[M+H]+	Isoquinoline	Alkaloids	Isoquinoline alkaloids	119-65-3	2	60224	58267	52413	83320	90448	87377	55921	47701	60996	C06323	--
Zmdp000376	130.09	84.08	129.09	C5H11N3O	[M+H]+	4-Guanidinobutanal	Others	Others	-	2	5570700	7514700	5804400	9042500	8469100	8621700	6149400	6862300	7098700	--	--
pme2831	130	71.9	129.101	C4H11N5	[M+H]+	1,1-Dimethylbiguanide	Alkaloids	Alkaloids	657-24-9	3	12192	17820	30560	32182	30569	30746	36358	25971	41382	C07151	--
pma3649	132.1	86.1	131.058	C5H9NO3	[M+H]+	5-Aminolevulinic Acid*	Alkaloids	Alkaloids	106-60-5	3	26118000	23509000	34111000	39741000	36876000	46600000	28478000	28098000	28366000	C00430	ko00260,ko00860,ko01100,ko01110,ko01240,ko02010
pmp001198	132.1	57.1	131.095	C6H13NO2	[M+H]+	6-Deoxyfagomine	Alkaloids	Piperidine alkaloids	197449-09-5	1	1055800	1072400	1052000	1820900	1529500	1713500	1491400	1574700	1445900	--	--
Lmbn000198	133.01	71.01	134.022	C4H6O5	[M-H]-	3-Dehydro-L-Threonic Acid*	Others	Saccharides and Alcohols	-	1	13253000	10660000	11105000	9401900	8140300	9357000	10828000	10799000	11995000	C03064	ko00053,ko01100
Lmxp000939	136.06	119.04	135.054	C5H5N5	[M+H]+	Zarzissine*	Alkaloids	Alkaloids	160568-14-9	1	713620	721580	721230	860480	933710	915080	776700	843540	780340	--	--
HJKP000649	136.07	91.05	135.068	C8H9NO	[M+H]+	N-benzylformamide*	Alkaloids	Alkaloids	6343-54-0	2	748930	649440	592930	722180	685070	713380	668290	751490	676280	C15561	--
Lmgp000659	136.08	91.05	135.068	C8H9NO	[M+H]+	2-Phenylacetamide*	Alkaloids	Alkaloids	103-81-1	3	764430	683630	631900	718890	727570	709220	653090	776000	683050	C02505	ko00360,ko01100
mws0889	135.03	75.01	136.037	C4H8O5	[M-H]-	D-Threonic Acid	Others	Saccharides and Alcohols	3909-12-4	3	85312	81959	87912	70246	69847	117540	85457	106740	82264	C21649	--
pme2268	138.06	94.07	137.048	C7H7NO2	[M+H]+	Trigonelline	Alkaloids	Pyridine alkaloids	535-83-1	1	22137000	27482000	22277000	23456000	25438000	24465000	25558000	25236000	23196000	C01004	ko00760
mws1078	138.06	92.1	137.048	C7H7NO2	[M+H]+	Anthranilic Acid	Phenolic acids	Phenolic acids	118-92-3	3	108040	113750	74847	101080	86603	105140	98952	66041	65613	C00108	ko00380,ko00400,ko00998,ko01058,ko01100,ko01110,ko01230
pme1002	138.09	103	137.084	C8H11NO	[M+H]+	L-Tyramine	Alkaloids	Alkaloids	51-67-2	3	8816.1	6232.7	8508.6	15647	14115	16197	10571	9691.4	12462	C00483	ko00350,ko00950,ko01100,ko01110,ko01240
Lmbn001981	137.02	93.03	138.032	C7H6O3	[M-H]-	2,5-Dihydroxybenzaldehyde	Phenolic acids	Phenolic acids	1194-98-5	2	493190	561620	355910	313190	452950	510040	452060	539070	463190	C05585	ko00350,ko01100
Lmgn001670	137.03	108.02	138.032	C7H6O3	[M-H]-	Salicylic acid	Phenolic acids	Phenolic acids	69-72-7	1	73308	64821	69566	57631	44403	73252	42795	48135	51898	C00805	ko00360,ko01100,ko01110,ko04075
mws0749	137.02	93	138.032	C7H6O3	[M-H]-	4-Hydroxybenzoic acid	Phenolic acids	Phenolic acids	99-96-7	2	855220	912850	916440	788950	753390	795900	845790	899980	804080	C00156	ko00130,ko00790,ko01100,ko01110,ko01240
pme2828	140	99	139.027	C6H5NO3	[M+H]+	4-Nitrophenol	Phenolic acids	Phenolic acids	100-02-7	3	51069000	44747000	43108000	52697000	45869000	47688000	44437000	49064000	47239000	C00870	--
pma2987	142.1	124.09	141.09	C6H11N3O	[M+H]+	Histidinol	Alkaloids	Alkaloids	501-28-0	3	7831900	6996100	7200500	5445500	5851000	6445600	6027200	6231600	6707200	C00860	ko00340,ko01100,ko01110,ko01230
Lmcp000611	144.08	84.06	143.069	C5H9N3O2	[M+H]+	2-Amino-4,5-dihydro-1H-imidazole-4-acetic acid	Alkaloids	Alkaloids	69098-41-5	2	1306000	398650	1238200	571180	620210	462960	911780	777880	850280	--	--
MWSmce157	144.1	58.06	143.095	C7H13NO2	[M+H]+	Stachydrine	Alkaloids	Pyrrole alkaloids	471-87-4	1	1134400	364560	1055900	464680	472380	387960	769940	536910	677980	C10172	--
Hmmp002124	146.06	118.06	145.053	C9H7NO	[M+H]+	Indole-3-carboxaldehyde	Alkaloids	Plumerane	487-89-8	1	212270	216000	225630	239200	275560	258810	227780	233020	231400	C08493	--
MA10074217	144.05	115.04	145.053	C9H7NO	[M-H]-	4-Hydroxyquinoline	Alkaloids	Quinoline alkaloids	611-36-9	2	22727	21988	19119	22233	20955	26366	24328	23128	26065	C06343	--
mws0017	146.17	72.2	145.158	C7H19N3	[M+H]+	Spermidine	Alkaloids	Alkaloids	124-20-9	3	139360	129010	108770	82528	85023	38024	167660	96305	81489	C00315	ko00330,ko00410,ko00480,ko00940,ko01100,ko02010
Zmsp000366	148.1	130.09	147.09	C6H13NO3	[M+H]+	Fagomine	Alkaloids	Piperidine alkaloids	53185-12-9	2	91234	114630	102010	108890	123580	120150	101250	98618	106670	C10144	--
pmp001285	149.02	65.04	148.016	C8H4O3	[M+H]+	Phthalic anhydride	Phenolic acids	Phenolic acids	85-44-9	1	227660	209970	227720	212280	232240	226370	204510	215760	211220	--	--
ML10171848	147.03	85.03	148.037	C5H8O5	[M-H]-	D-Arabinono-1,4-lactone	Others	Saccharides and Alcohols	2782-09-4	3	78721	76974	74502	69997	79675	66431	77582	73314	74525	C00652	ko00053
mws2213	147.05	77.01	148.052	C9H8O2	[M-H]-	Cinnamic acid	Phenolic acids	Phenolic acids	140-10-3	3	2155.2	2689	2197.4	4809.4	2675.9	4805.5	3457.1	2600.5	3430.2	C00423	ko00130,ko00360,ko00940,ko00998,ko01100,ko01110
Lmgp000796	150.06	61.01	149.048	C8H7NO2	[M+H]+	4-Hydroxymandelonitrile	Alkaloids	Phenolamine	13093-65-7	1	642790	611200	577100	836990	887870	875210	741460	751920	681810	C00650	--
mws1499	149.05	59.01	150.053	C5H10O5	[M-H]-	D-Arabinose	Others	Saccharides and Alcohols	10323-20-3	3	47899	47118	46454	36080	33900	38326	38844	61649	47976	C00216	ko00040,ko00053
Zmgn000173	149.05	75.01	150.053	C5H10O5	[M-H]-	D-Ribose	Others	Saccharides and Alcohols	50-69-1	3	8346.8	13042	11393	14297	10240	25945	6053.4	11347	9504.2	C00121	ko00030,ko01100,ko02010
mws0182	151.04	106.9	152.047	C8H8O3	[M-H]-	4-Hydroxyphenylacetic acid	Phenolic acids	Phenolic acids	156-38-7	3	20091	23211	26100	21317	20787	13962	25457	27199	24067	C00642	ko00350,ko00360,ko01100
Zmgn004894	151.04	136.02	152.047	C8H8O3	[M-H]-	Methyl 4-hydroxybenzoate	Phenolic acids	Phenolic acids	99-76-3	3	241990	207110	228140	194210	233370	202350	228520	238270	216150	--	--
MWSmce040	153.05	65.04	152.047	C8H8O3	[M+H]+	Isovanillin	Phenolic acids	Phenolic acids	621-59-0	1	329420	393220	367070	274830	340710	288600	318500	283050	295260	--	--
mws0213	151.06	71	152.068	C5H12O5	[M-H]-	Ribitol*	Others	Saccharides and Alcohols	488-81-3	3	302870	305440	346270	204400	212800	198570	260530	267930	255040	C00474	ko00040,ko00740,ko01100
pme0513	151.06	59	152.068	C5H12O5	[M-H]-	Xylitol	Others	Saccharides and Alcohols	87-99-0	3	194250	186140	208010	131360	122780	124610	191280	161440	183540	C00379	ko00040,ko01100,ko02010
mws0437	151.06	71	152.068	C5H12O5	[M-H]-	D-Arabitol*	Others	Saccharides and Alcohols	488-82-4	3	246110	208920	226120	145830	149100	130720	197940	185460	182170	C01904	ko00040,ko01100
mws0596	154.05	136.04	153.043	C7H7NO3	[M+H]+	3-Hydroxyanthranilic acid	Alkaloids	Phenolamine	548-93-6	3	127120	87315	85308	95086	134350	106180	115330	97308	94969	C00632	ko00380,ko01100,ko01240
pmb0819	157	130	156.069	C10H8N2	[M+H]+	3-Indoleacetonitrile	Alkaloids	Plumerane	771-51-7	3	148410	143210	154400	171340	217240	201900	152420	159410	166370	C02938	ko00380,ko01100
mws0005	161.11	144	160.1	C10H12N2	[M+H]+	Tryptamine	Alkaloids	Plumerane	61-54-1	3	121010	120060	119710	595980	590650	566220	345830	376270	352700	C00398	ko00380,ko00901,ko01100,ko01110
mws1417	160.04	116	161.048	C9H7NO2	[M-H]-	Indole-3-carboxylic acid	Alkaloids	Plumerane	771-50-6	3	198890	180210	211590	238140	244830	264790	247840	223400	220170	C19837	--
mws1346	162.08	98	161.069	C6H11NO4	[M+H]+	DL-2-Aminoadipic acid	Alkaloids	Alkaloids	542-32-5	3	1300300	1466000	1349800	1179100	1310600	1209100	1258800	1374500	1125700	C00956	ko00300,ko00310,ko00311,ko01100,ko01110,ko01210,ko01230
Lmcp000282	162.11	85.03	161.105	C7H15NO3	[M+H]+	L-Carnitine	Alkaloids	Alkaloids	541-15-1	1	342210	329270	304550	226480	243420	271370	268100	299740	298630	C00318	--
pmf0440	163.08	91.1	162.068	C10H10O2	[M+H]+	4-MethoxycinnaMaldehyde	Phenolic acids	Phenolic acids	1963-36-6	3	41353	31802	40380	42865	42451	40502	30794	40314	36250	C10475	--
MWSmce248	163.04	119.05	164.047	C9H8O3	[M-H]-	3-Hydroxycinnamic Acid	Phenolic acids	Phenolic acids	14755-02-3	2	710740	615050	649170	948660	1003800	898280	746930	782200	748410	C12621	ko00360,ko01100
pme1439	165.05	119	164.047	C9H8O3	[M+H]+	p-Coumaric acid	Phenolic acids	Phenolic acids	501-98-4	3	66140	54430	54852	67759	73576	82090	71130	40942	65273	C00811	ko00130,ko00350,ko00940,ko00950,ko00998,ko01100,ko01110
pme2529	163.2	101	164.068	C6H12O5	[M-H]-	1,5-Anhydro-D-glucitol	Others	Saccharides and Alcohols	154-58-5	3	79339	76336	80057	82903	67821	56026	80543	32689	66544	C07326	--
pme3083	164.04	120	165.043	C8H7NO3	[M-H]-	2-(Formylamino)benzoic acid	Phenolic acids	Phenolic acids	3342-77-6	3	77349	109810	93061	119220	89980	81956	82629	100070	102090	C05653	ko00380,ko01100
mws0344	165.04	75	166.048	C5H10O6	[M-H]-	D-Xylonic acid	Others	Saccharides and Alcohols	526-91-0	1	724640	1342800	1559600	1063800	1021500	1086200	1015400	771930	788870	C00502	ko00040,ko01100
MWSmce165	165.08	59.02	166.084	C6H14O5	[M-H]-	L-Fucitol	Others	Saccharides and Alcohols	13074-06-1	2	135810	118620	144440	77850	156480	132560	142320	143400	149540	--	--
MWS3270	166.02	79.96	167.022	C7H5NO4	[M-H]-	Quinolinic Acid	Alkaloids	Pyridine alkaloids	89-00-9	2	62531	65326	61508	78359	83187	84935	76393	83776	108800	C03722	ko00380,ko00410,ko00760,ko01100,ko01240
NK10253223	168.06	94.06	167.058	C8H9NO3	[M+H]+	2-Amino-3-methoxybenzoic acid	Phenolic acids	Phenolic acids	3177-80-8	3	53467	49811	28672	51233	49486	54403	52851	50646	28383	C05831	ko00380
Zmjp000624	168.06	150.05	167.058	C8H9NO3	[M+H]+	Pyridoxal	Others	Vitamin	66-72-8	3	33933	38928	37196	33229	40612	39781	34268	33959	33120	C00250	ko00750,ko01100,ko01240
MWSslk066	169.05	65.04	168.042	C8H8O4	[M+H]+	3-Hydroxy-4-methoxybenzoic acid	Phenolic acids	Phenolic acids	645-08-9	2	98541	94771	103200	91808	92784	90373	86064	93042	108030	--	--
mws0028	167.03	108.02	168.042	C8H8O4	[M-H]-	Vanillic acid	Phenolic acids	Phenolic acids	121-34-6	1	145870	143190	147430	129370	147610	122430	136980	143930	116780	C06672	--
pme3081	169.1	134	168.09	C8H12N2O2	[M+H]+	4-(Aminomethyl)-5-(hydroxymethyl)-2-methylpyridin-3-ol	Others	Others	85-87-0	2	200730	193340	184950	192890	129160	125240	192350	176910	198010	C00534	ko00750,ko01100
pme1383	170.08	134.1	169.074	C8H11NO3	[M+H]+	Pyridoxine	Others	Vitamin	65-23-6	2	173390	161720	177740	87919	85755	108890	117540	117630	129330	C00314	ko00750,ko01100,ko01240
MWS1812	171.17	55.05	170.167	C11H22O	[M+H]+	2-Undecanone	Others	Others	112-12-9	2	191440	206530	225450	249360	266110	254650	235820	215950	196690	C01875	--
mws1105	175.12	130	174.116	C11H14N2	[M+H]+	3-(Dimethylaminomethyl)indole	Alkaloids	Plumerane	87-52-5	2	140550	175280	142620	182320	226970	187790	157350	162720	190270	C08304	--
Hmfn000531	175.02	87.01	176.032	C6H8O6	[M-H]-	L-Ascorbic acid (Vitamin C)	Others	Vitamin	50-81-7	3	16447	16622	14671	15740	15733	16958	18737	17978	20219	C00072	ko00053,ko00480,ko01100,ko01110,ko01240
pme2024	177.1	160	176.095	C10H12N2O	[M+H]+	Serotonin*	Alkaloids	Plumerane	50-67-9	1	226310	412770	364850	983160	2041700	2783900	1283900	2026400	1901900	C00780	ko00380,ko01100,ko01110
pmb0774	177.1	160.3	176.095	C10H12N2O	[M+H]+	N-Hydroxytryptamine*	Alkaloids	Plumerane	-	1	911580	839640	1097300	2051300	2888500	2644400	1856500	1695700	1466600	C17203	ko00380,ko01100
mws1013	177.02	133.2	178.027	C9H6O4	[M-H]-	Esculetin	Lignans and Coumarins	Coumarins	305-01-1	2	272690	284150	249450	172830	204650	208960	234670	235970	240670	C09263	--
pmb2795	177	145	178.063	C10H10O3	[M-H]-	4-Methoxycinnamic acid	Phenolic acids	Phenolic acids	830-09-1	3	1606.6	2186	1185.9	5945.9	5258	6368.8	6938.5	6889.4	4030.9	--	--
pmb0786	180.09	163.06	179.079	C6H13NO5	[M+H]+	D-Glucosamine	Others	Saccharides and Alcohols	3416-24-8	3	847800	830160	800320	847860	757770	769500	777840	825900	904420	C00329	ko00520,ko01100
mws2212	179.03	135.05	180.042	C9H8O4	[M-H]-	Caffeic acid	Phenolic acids	Phenolic acids	331-39-5	1	1041400	1073700	1130600	521900	796920	691720	929920	917570	879470	C01197	ko00940,ko01100,ko01110
Hmln000297	179.05	59.01	180.063	C6H12O6	[M-H]-	Inositol*	Others	Saccharides and Alcohols	87-89-8	1	544090	564210	518200	1003100	840990	1021100	690630	725370	671660	C00137	ko00052,ko00053,ko00562,ko01100,ko01110,ko02010,ko04070
mws1164	179.06	59.01	180.063	C6H12O6	[M-H]-	D-Fructose*	Others	Saccharides and Alcohols	57-48-7	1	573480	502080	494770	841760	787340	778490	592060	638060	533800	C05003	--
mws4170	179.06	59.01	180.063	C6H12O6	[M-H]-	D-Glucose*	Others	Saccharides and Alcohols	50-99-7	1	521800	526450	526920	766980	780840	822850	762930	841800	748940	C00031	ko00010,ko00030,ko00052,ko00500,ko00520,ko00524,ko00901,ko01100,ko01110,ko02010
MWS2070	179.07	92.03	180.079	C10H12O3	[M-H]-	Propyl 4-hydroxybenzoate	Phenolic acids	Phenolic acids	94-13-3	3	13917	13788	14977	9272.9	8553.9	9267.1	12133	11428	12080	--	--
MWStz070	182.08	91.05	181.074	C9H11NO3	[M+H]+	N-(2-Hydroxy-4-methoxyphenyl)acetamide	Alkaloids	Phenolamine	58469-06-0	1	14091000	13137000	12221000	14131000	15447000	15657000	13839000	15066000	13789000	--	--
Zmsp000878	182.08	136.08	181.074	C9H11NO3	[M+H]+	4-Hydroxy-5-(2-oxo-1-pyrrolidinyl)benzoic acid*	Alkaloids	Pyrrole alkaloids	-	1	3946200	3800400	3454500	4001200	4006500	3933300	4487000	4316700	4020600	--	--
mws1350	181.05	151	182.058	C9H10O4	[M-H]-	Syringaldehyde; 4-Hydroxy-3,5-Dimethoxybenzaldehyde	Phenolic acids	Phenolic acids	134-96-3	3	84939	99000	91679	124950	142180	150360	137840	133070	162310	--	--
mws0117	181.05	122	182.058	C9H10O4	[M-H]-	Homovanillic acid; 4-Hydroxy-3-methoxyphenylacetic acid	Phenolic acids	Phenolic acids	306-08-1	3	52176	56078	66082	40312	33255	42493	38839	49750	50398	C05582	ko00350,ko01100
mws0214	181.07	71	182.079	C6H14O6	[M-H]-	D-Sorbitol	Others	Saccharides and Alcohols	50-70-4	1	142470	134250	138570	122650	104020	103820	137410	118330	125960	C00794	ko00051,ko00052,ko01100,ko02010
MWSslk235	181.07	59.01	182.079	C6H14O6	[M-H]-	Allitol	Others	Saccharides and Alcohols	488-44-8	1	176170	149530	157690	136920	124980	145910	137520	138720	139620	--	--
mws1155	181.07	101.02	182.079	C6H14O6	[M-H]-	D-Mannitol*	Others	Saccharides and Alcohols	69-65-8	1	57420	61683	68031	45877	44172	46750	46482	48679	50483	C00392	ko00051,ko01100,ko02010
pme2237	181.07	101	182.079	C6H14O6	[M-H]-	Dulcitol*	Others	Saccharides and Alcohols	608-66-2	1	238970	206620	228690	194110	172880	184090	258630	223720	202310	C01697	ko00052,ko01100
pme2596	184.06	148	183.053	C8H9NO4	[M+H]+	4-Pyridoxic acid	Others	Vitamin	82-82-6	1	2164900	1014100	1853900	1634800	797380	1631400	1626300	1843200	1730200	C00847	ko00750,ko01100
HJN037	183.03	124.02	184.037	C8H8O5	[M-H]-	4-O-Methylgallic Acid	Phenolic acids	Phenolic acids	4319-02-2	3	18054	13572	13545	9738.2	4111.4	6373.2	12477	10097	11125	--	--
pmb1754	184	125	184.073	C5H15NO4P+	[M]+	O-Phosphocholine	Alkaloids	Alkaloids	107-73-3	3	264510	264850	271650	541930	677650	674600	476930	444520	380860	C00588	ko00564,ko01100
Hmgp002327	188.07	118.06	187.063	C11H9O2N	[M+H]+	3-amino-2-naphthoic acid	Alkaloids	Alkaloids	-	1	8107800	8433000	8755000	10122000	9901700	9981800	9141400	8763000	9026400	--	--
Hmmp001310	188.07	118.07	187.063	C11H9NO2	[M+H]+	3-Indoleacrylic acid	Alkaloids	Plumerane	1204-06-4	1	7119000	7240300	7386100	9038000	9894500	9182800	8546800	7719400	7511100	C21283	--
mws0597	190.05	146	191.058	C10H9NO3	[M-H]-	5-Hydroxyindole-3-acetic acid	Alkaloids	Plumerane	54-16-0	3	90170	95985	88750	96188	105180	100100	91722	89558	100350	C05635	ko00380,ko01100
Lmyp003024	194.04	110.06	193.038	C9H7NO4	[M+H]+	(2-Oxo-3H-1,3-benzoxazol-6-yl)acetate	Alkaloids	Alkaloids	-	3	172850	141590	142920	166280	151250	162990	158500	143920	143870	--	--
mws1189	193.04	72.8	194.033	C6H10O7	[M-H]-	D-Galacturonic acid*	Others	Saccharides and Alcohols	685-73-4	3	640670	569940	532280	356880	320670	431530	337540	479280	628070	C00333	ko00040,ko00053,ko00520,ko01100,ko01240,ko02010
pme3705	193.04	73	194.043	C6H10O7	[M-H]-	D-Glucoronic acid*	Others	Saccharides and Alcohols	6556-12-3	3	476120	455990	372530	357380	241090	345190	430890	445950	394860	C00191	ko00040,ko00053,ko00520,ko00562,ko01100,ko01240
mws0014	193.05	134.01	194.058	C10H10O4	[M-H]-	Ferulic acid	Phenolic acids	Phenolic acids	537-98-4	2	452430	428270	420850	509570	564220	558380	530600	536410	563870	C01494	ko00940,ko01100,ko01110
mws2104	193.07	99.01	194.079	C7H14O6	[M-H]-	D-Pinitol	Others	Saccharides and Alcohols	10284-63-6	3	13520	11768	18210	2433.1	8953.9	11260	14166	9569.4	12677	C03844	--
pme0534	195.05	74.9	196.058	C6H12O7	[M-H]-	Gluconic acid	Others	Saccharides and Alcohols	526-95-4	1	913610	922360	1007500	639070	635480	721160	749510	588830	593470	C00257	ko00030,ko01100,ko01110,ko01200
mws0027	197.05	123	198.053	C9H10O5	[M-H]-	Syringic acid	Phenolic acids	Phenolic acids	530-57-4	1	518020	484200	481060	287350	336670	341110	420870	421590	410710	C10833	--
Zmzn000079	199	78.96	200.009	C4H9O7P	[M-H]-	D-Erythrose-4-phosphate	Others	Saccharides and Alcohols	585-18-2	3	39210	38812	38947	51759	44080	48839	48018	51759	52795	C00279	ko00030,ko00400,ko00710,ko00750,ko00998,ko01100,ko01110,ko01200,ko01230,ko01240
pmb0130	203.12	144	202.111	C12H14N2O	[M+H]+	Acetryptine	Alkaloids	Plumerane	3551-18-6	3	15375	11178	15866	22568	25328	29856	11174	16645	22946	--	--
mws0018	203.22	83	202.216	C10H26N4	[M+H]+	Spermine	Alkaloids	Alkaloids	71-44-3	2	5766700	7084900	6930000	4851800	4619500	4834300	5883900	5849300	5283700	C00750	ko00330,ko00410,ko00480,ko00770,ko01100,ko01240
Zmbp002538	205.1	146.06	204.09	C11H12N2O2	[M+H]+	1-Methoxy-indole-3-acetamide	Alkaloids	Plumerane	-	1	32821000	34767000	34034000	39915000	36678000	40294000	36310000	35488000	33277000	--	--
Lmyp003025	206.08	146.06	205.074	C11H11NO3	[M+H]+	Coixlactam	Alkaloids	Quinoline alkaloids	-	3	32513	28221	21487	21656	37623	37069	30009	37816	38179	--	--
pmb0818	206.1	147.5	205.074	C11H11NO3	[M+H]+	Methoxyindoleacetic acid	Alkaloids	Plumerane	3471-31-6	3	214310	240140	247680	222070	259960	273300	234640	219770	227400	C05660	ko00380
pme1261	206.14	76	205.131	C9H19NO4	[M+H]+	D-Panthenol	Others	Saccharides and Alcohols	81-13-0	3	12160	14077	15400	6124.8	4222.8	13507	6606.8	3259.1	6112.5	C05944	ko00770
Lmln010063	205.16	189.13	206.167	C14H22O	[M-H]-	2,6-Di-tert-butylphenol	Phenolic acids	Phenolic acids	128-39-2	1	176630	196060	182860	173800	217510	186060	211400	245800	427180	--	--
mws1014	209.04	149.1	208.037	C10H8O5	[M+H]+	Fraxetin (7,8-Dihydroxy-6-methoxycoumarin)	Lignans and Coumarins	Coumarins	574-84-5	2	38505	43704	23781	22842	33007	15258	36354	19877	19064	C09265	--
pme3443	207.07	192	208.074	C11H12O4	[M-H]-	Sinapinaldehyde	Phenolic acids	Phenolic acids	4206-58-0	3	33229	36337	31067	47191	41412	39685	38624	43287	40509	C05610	ko00940,ko01100,ko01110
mws2184	207.07	135.1	208.074	C11H12O4	[M-H]-	Ethyl caffeate	Phenolic acids	Phenolic acids	102-37-4	2	898520	957990	883280	504960	567700	571600	774730	754560	748120	--	--
pmb2620	207.07	133.1	208.074	C11H12O4	[M-H]-	3,4-Dimethoxycinnamic acid	Phenolic acids	Phenolic acids	2316-26-9	2	832260	883290	790270	437020	499790	486970	669700	648040	664000	--	--
Zmpn000199	209.03	85.03	210.038	C6H10O8	[M-H]-	D-Galactaric acid*	Others	Saccharides and Alcohols	526-99-8	2	314580	286440	269510	303300	339580	231030	181700	292490	287630	C00879	ko00053,ko01100
Zmyn000108	209.03	85.03	210.038	C6H10O8	[M-H]-	D-Saccharic acid*	Others	Saccharides and Alcohols	87-73-0	2	371130	258300	226620	263580	327620	238640	320020	330440	287650	C00818	ko00053,ko01100
Hmcn000192	209.07	59.01	210.073	C7H14O7	[M-H]-	Sedoheptulose	Others	Saccharides and Alcohols	3019-74-7	2	327940	257840	179680	267080	266830	291490	295060	314260	288600	C02076	ko00710,ko01100
MWSmce542	219.11	132.09	218.106	C12H14N2O2	[M+H]+	(S)-Indoximod	Alkaloids	Plumerane	21339-55-9	2	257430	249510	272240	296790	283700	285070	314150	309550	300930	--	--
mws0677	219.11	160	218.106	C12H14N2O2	[M+H]+	N-Acetyl-5-hydroxytryptamine	Alkaloids	Plumerane	1210-83-9	1	1274400	1365400	1499900	1304800	1529800	1416600	1536700	1455600	1541200	C00978	ko00380,ko01100,ko01110
mws1337	220.12	202.1	219.111	C9H17NO5	[M+H]+	D-Pantothenic Acid	Others	Vitamin	79-83-4	1	615330	641780	585040	530360	572980	620250	606440	505590	484980	C00864	ko00410,ko00770,ko01100,ko01110,ko01240
Hmyp002656	222.08	130.06	221.068	C11H11NO4	[M+H]+	Methyl dioxindole-3-acetate	Alkaloids	Plumerane	57061-18-4	1	89098	127440	127780	109400	152520	129360	125210	115620	105290	--	--
mws2608	222.1	84.05	221.09	C8H15NO6	[M+H]+	N-Acetyl-D-galactosamine	Others	Saccharides and Alcohols	1811-31-0	3	221060	245130	203050	83710	168300	180590	184270	161990	207570	C01132	ko00052,ko01100
mws4174	222.1	138	221.09	C8H15NO6	[M+H]+	N-Acetyl-D-mannosamine	Others	Saccharides and Alcohols	7772-94-3	3	48245	47717	41728	41250	43308	44975	40933	37676	44486	C00645	ko00520,ko01100
pme2755	222	144	221.09	C8H15NO6	[M+H]+	N-Acetyl-D-glucosamine	Others	Saccharides and Alcohols	7512-17-6	3	205460	204090	216690	160600	143710	151810	156430	157560	168970	C00140	ko00520,ko01100,ko02010
MWSmce177	221.09	133.03	222.089	C12H14O4	[M-H]-	Ethyl ferulate	Phenolic acids	Phenolic acids	4046-02-0	1	32857	29206	37602	25037	32111	29612	32386	33643	34107	--	--
Zmln002252	223.03	149.03	224.032	C10H8O6	[M-H]-	Sideretin (5,7,8-Trihydroxy-6-methoxycoumarin)	Lignans and Coumarins	Coumarins	-	2	320990	314130	313590	547060	513940	476440	423510	477310	450320	C22007	--
mws4085	223.06	193	224.068	C11H12O5	[M-H]-	Sinapic acid	Phenolic acids	Phenolic acids	530-59-6	1	291350	256970	229270	435560	441590	463500	369750	368750	325410	C00482	ko00940,ko01100,ko01110
pma6455	229.01	96.97	230.02	C5H11O8P	[M-H]-	Ribulose-5-phosphate	Others	Saccharides and Alcohols	4300-28-1	3	77812	74017	76013	102430	120110	173840	76554	42870	90308	C00117	ko00030,ko00230,ko00440,ko00710,ko00750,ko01100,ko01110,ko01200,ko01230,ko01240
Lmhn003240	237.04	121.03	238.048	C11H10O6	[M-H]-	Benzoylmalic acid	Phenolic acids	Phenolic acids	22138-51-8	3	30462	30483	54669	58703	57749	44736	50598	36189	31556	--	--
pmn001320	237.08	163.04	238.084	C12H14O5	[M-H]-	1-O-p-Cumaroylglycerol	Phenolic acids	Phenolic acids	106055-11-2	1	28968	26266	19334	19378	22145	17563	21102	25782	15218	--	--
pme0428	237.08	103	238.084	C12H14O5	[M-H]-	3,4,5-Trimethoxycinnamic acid	Phenolic acids	Phenolic acids	90-50-6	3	4078	5848.1	2685.9	5106.6	7477.8	6383.2	5674.1	6360.4	5210.7	--	--
mws1383	243.09	145	242.08	C12H10N4O2	[M+H]+	Lumichrome	Alkaloids	Alkaloids	1086-80-2	2	13504	10718	15777	14357	17138	18337	20539	19478	16510	C01727	ko00740
mws0040	255.07	153	254.058	C15H10O4	[M+H]+	Chrysin	Flavonoids	Flavones	480-40-0	3	2725.6	2110	3571.7	3789	4926.1	2195.3	4948.2	4761.4	4626.6	C10028	ko00941
pma3101	256.08	124.1	256.082	C11H14NO6+	[M]+	Nicotinate D-ribonucleoside	Others	Vitamin	17720-18-2	3	913710	1276500	940190	985600	1093700	928370	1308500	1218700	1002800	C05841	ko00760,ko01100
Zmyn000110	258.04	78.96	259.046	C6H14NO8P	[M-H]-	D-Glucosamine 1-phosphate	Others	Saccharides and Alcohols	2152-75-2	2	208550	213530	251810	262450	197450	217980	202030	248330	234560	C06156	ko00520,ko01100
MWS2442	259.02	96.97	260.03	C6H13O9P	[M-H]-	D-Fructose 6-Phosphate*	Others	Saccharides and Alcohols	643-13-0	2	76108	92412	92432	154740	138080	171580	108180	122140	121800	C00085	ko00052,ko00500,ko00710,ko01100,ko01110,ko01200
mws1090	259.02	97	260.03	C6H13O9P	[M-H]-	Glucose-1-phosphate*	Others	Saccharides and Alcohols	59-56-3	2	64068	80574	76866	74039	117030	128030	84564	136140	58799	C00103	ko00010,ko00040,ko00052,ko00500,ko00520,ko00523,ko00561,ko01100,ko01110,ko01240
mws0866	259.02	97	260.03	C6H13O9P	[M-H]-	D-Glucose 6-phosphate*	Others	Saccharides and Alcohols	56-73-5	2	68861	72757	78207	123870	122120	128010	112330	125140	106840	C00092	ko00500,ko00524,ko00562,ko00998,ko01100,ko01110
Zmpn000095	261.04	78.96	262.045	C6H15O9P	[M-H]-	Sorbitol-6-phosphate	Others	Saccharides and Alcohols	20479-58-7	3	29441	27998	11677	22970	34475	37178	21121	19810	22247	C01096	ko00051,ko01100
Hmjp000461	265.08	103.04	264.084	C10H16O8	[M+H]+	3-O-Glucoside-3-hydroxy-y-butyrolactone	Others	Others	-	2	125550	61281	104440	76522	81496	59688	106620	57630	74609	--	--
pmb0952	265.1	122.1	265.112	C12H17N4OS+	[M]+	Thiamine (Vitamin B1)	Others	Vitamin	70-16-6	3	1203500	1366000	1330800	937680	1523300	1639200	1374700	1344900	1388900	C00378	ko00730,ko01100,ko01240,ko02010,ko04122
Zmjp000966	268.11	136.06	267.097	C10H13N5O4	[M+H]+	Vidarabine*	Others	Others	5536-17-4	1	2772800	2576300	2566300	2384500	2533600	2727800	2632200	2538300	2498500	--	--
pmp000087	269.1	177.05	268.095	C13H16O6	[M+H]+	2-Feruloyl-sn-glycerol	Phenolic acids	Phenolic acids	-	3	79145	60408	47633	20007	31859	26276	44231	40803	39403	--	--
MWS20151	271.06	153.02	270.053	C15H10O5	[M+H]+	Apigenin; 4',5,7-Trihydroxyflavone	Flavonoids	Flavones	520-36-5	3	18233	14499	16098	16071	16608	17537	16053	15993	15382	C01477	ko00941,ko00943,ko00944,ko01100,ko01110
Lmyn006227	269.05	151	270.053	C15H10O5	[M-H]-	Galangin (3,5,7-Trihydroxyflavone)	Flavonoids	Flavones	548-83-4	1	30491	30327	31558	28104	35351	28852	28238	28453	31449	C10044	ko00941
mws0914	271.06	151	272.068	C15H12O5	[M-H]-	Pinobanksin*	Flavonoids	Flavanonols	548-82-3	3	9543	13569	12732	9839.3	7035.3	8417.3	10939	9119.1	12360	C09826	ko00941
pme0376	271.06	151	272.068	C15H12O5	[M-H]-	Naringenin (5,7,4'-Trihydroxyflavanone)*	Flavonoids	Flavanones	480-41-1	3	13817	10069	11526	6636.6	7032	9313.8	12012	9768	9282	C00509	ko00941,ko00943,ko01100,ko01110
mws1038	277.12	146	278.13	C11H22N2O4S	[M-H]-	Pantetheine	Others	Others	496-65-1	1	238070	201280	196420	72612	69715	76426	142950	138960	138960	C00831	ko00332,ko00770,ko01110
Lmlp012720	279.16	149.02	278.152	C16H22O4	[M+H]+	Dibutyl phthalate*	Phenolic acids	Phenolic acids	84-74-2	1	9140800	8721100	9964100	9476700	9116800	9830300	9060800	8941500	9279000	C14214	--
Lmxp011770	279.16	149.02	278.152	C16H22O4	[M+H]+	Diisobutyl phthalate*	Phenolic acids	Phenolic acids	84-69-5	1	9839300	10001000	10046000	10182000	9693100	10091000	9369200	9401600	9507200	C15205	--
Zmyn007277	282.08	238.09	283.084	C16H13NO4	[M-H]-	Avenanthramide D	Alkaloids	Phenolamine	-	1	131280	167770	163060	541380	437810	519340	324150	339220	344470	--	--
Zmzp005934	284.3	102.09	283.288	C18H37NO	[M+H]+	Stearamide	Alkaloids	Alkaloids	124-26-5	3	36978	29427	37675	19353	21539	28055	47123	37765	32523	C13846	--
mws1505	283.1	135	284.105	C17H16O4	[M-H]-	Phenethyl caffeate	Phenolic acids	Phenolic acids	104594-70-9	1	14805	14580	10139	7422.8	10091	10372	15226	14570	16065	C10484	--
pme0088	285.04	151	286.048	C15H10O6	[M-H]-	Luteolin (5,7,3',4'-Tetrahydroxyflavone)	Flavonoids	Flavones	491-70-3	2	41734	41628	37763	80554	80984	81080	63312	66461	70854	C01514	ko00941,ko00944,ko01100,ko01110
pmp000727	288.13	177.05	287.127	C15H17N3O3	[M+H]+	Feruloylhistamine	Alkaloids	Phenolamine	94848-18-7	3	22942	25346	15867	14864	24618	16416	16995	17497	13082	--	--
pmb3081	289	97	290.004	C6H11PO11	[M-H]-	Glucarate O-Phosphoric acid	Others	Saccharides and Alcohols	-	3	1188700	1067000	1031800	766120	896270	869650	948770	967090	987980	--	--
pme3163	289	97	290.04	C7H15O10P	[M-H]-	D-Sedoheptuiose 7-phosphate	Others	Saccharides and Alcohols	2646-35-7	3	787290	733780	760850	632590	631230	758830	743600	792380	762710	--	--
Zmyn005930	298.07	254.08	299.079	C16H13NO5	[M-H]-	Avenanthramide A	Alkaloids	Phenolamine	108605-70-5	1	391450	393900	514860	1474500	1297900	1624100	970060	982950	1097500	--	--
Zmyn006385	298.07	254.08	299.079	C16H13NO5	[M-H]-	Avenanthramide G	Alkaloids	Phenolamine	-	2	67223	64903	81959	247430	219130	246510	155200	145010	147290	--	--
Lmjp004941	301.07	286.05	300.063	C16H12O6	[M+H]+	Rhamnocitrin (7-Methylkaempferol)*	Flavonoids	Flavonols	569-92-6	3	64702	65006	64936	23358	24258	28465	41911	46236	44561	C17059	--
MWS20189	301.07	286.05	300.063	C16H12O6	[M+H]+	Tectorigenin*	Flavonoids	Isoflavones	548-77-6	3	63737	60345	66930	21406	25518	29031	38944	42253	38635	C10534	--
pmp000001	301.07	286.05	300.063	C16H12O6	[M+H]+	Hispidulin (5,7,4'-Trihydroxy-6-methoxyflavone)*	Flavonoids	Flavones	1447-88-7	3	65563	67628	68653	24157	30959	28144	48636	47483	48188	C10058	--
mws0058	299.06	284	300.063	C16H12O6	[M-H]-	Diosmetin (5,7,3'-Trihydroxy-4'-methoxyflavone)	Flavonoids	Flavones	520-34-3	3	75556	70570	68119	28317	28692	26937	51162	49618	52306	C10038	--
Zmhp003514	301.07	286.05	300.063	C16H12O6	[M+H]+	6,7,8-Tetrahydroxy-5-methoxyflavone*	Flavonoids	Flavones	-	3	67297	60514	55725	28143	25060	23882	44486	46732	44222	--	--
Zmhn001358	299.08	137.02	300.084	C13H16O8	[M-H]-	4-O-Glucosyl-4-hydroxybenzoic acid*	Phenolic acids	Phenolic acids	-	2	92517	99158	99732	69695	79425	69524	79487	85673	90496	--	--
Lmsn002247	299.08	137.02	300.085	C13H16O8	[M-H]-	1-O-Salicyloyl-β-D-glucose*	Phenolic acids	Phenolic acids	60517-74-0	2	92517	99158	99732	69695	79425	69524	79487	85673	90496	--	--
pmc1990	299.1	223.1	300.1	C17H16O5	[M-H]-	4'-Hydroxy-5,7-dimethoxyflavanone	Flavonoids	Flavanones	-	3	16182000	17325000	14787000	14573000	12576000	13701000	18920000	18388000	18389000	--	--
pmb3079	300.05	96.9	301.056	C8H16NO9P	[M-H]-	N-Acetyl-D-glucosamine-1-phosphate	Others	Saccharides and Alcohols	6866-69-9	1	79571	68535	68719	111150	88555	93189	78286	79636	72953	C04256	--
Hmcn002875	301.04	255.02	302.043	C15H10O7	[M-H]-	6-Hydroxyluteolin	Flavonoids	Flavones	18003-33-3	2	11808	7016.9	9652.7	10638	11309	11173	8388.4	8442.3	7896	C10072	--
mws1375	304.15	185.09	303.143	C12H21N3O6	[M+H]+	Nicotianamine	Alkaloids	Alkaloids	34441-14-0	2	810810	1073000	1000200	1389000	1930500	1625700	1366900	1320000	1263100	C05324	--
pma0584	308.2	163.04	307.19	C16H25N3O3	[M+H]+	Caffeoylspermidine	Alkaloids	Phenolamine	-	3	107980	114270	75997	116960	93514	67848	77273	114340	105360	--	--
Lmlp004754	312.11	294.21	311.1	C14H17NO7	[M+H]+	Ehretioside B	Alkaloids	Phenolamine	156368-84-2	3	25781	24905	27250	54450	56921	40150	35016	35768	33678	--	--
Zmyn007549	312.09	280.06	313.095	C17H15NO5	[M-H]-	Avenanthramide E	Alkaloids	Phenolamine	93755-77-2	1	45833	64779	44560	366850	307990	368590	188650	197660	201160	--	--
mws1433	314.14	177.05	313.131	C18H19NO4	[M+H]+	N-Feruloyltyramine	Alkaloids	Phenolamine	66648-43-9	3	16327	21107	17747	32297	24493	40499	21486	21937	21617	C02717	--
mws1174	313.07	253	314.079	C17H14O6	[M-H]-	3-O-Acetylpinobanksin	Flavonoids	Flavanonols	52117-69-8	2	30088	36087	39251	23886	25518	25089	32582	32538	34200	C16418	ko00941
Lmmn002179	313.09	107.05	314.1	C14H18O8	[M-H]-	Methyl salicylate-2-O-glucoside	Phenolic acids	Phenolic acids	10019-60-0	2	5760.8	5474.6	4688.5	2290.5	2876.1	2008.8	5315.1	5610.1	7257.5	--	--
Lmyn002403	313.09	101.02	314.1	C14H18O8	[M-H]-	Mandelic acid-β-glucoside	Phenolic acids	Phenolic acids	-	1	8659.5	10185	8418.1	21363	20936	17250	14881	14526	16836	--	--
Zmzp006646	317.07	302.04	316.058	C16H12O7	[M+H]+	Capillarisin	Others	Others	56365-38-9	1	154240	164360	164780	113080	114820	110120	138050	116200	136110	C08999	--
pmp000003	317.07	302.04	316.058	C16H12O7	[M+H]+	Nepetin (5,7,3',4'-Tetrahydroxy-6-methoxyflavone)	Flavonoids	Flavones	520-11-6	3	9266.1	9737.7	6699.2	7495.8	5242.4	6387.9	7001	7519.8	6676	--	--
mws0066	315.05	151	316.058	C16H12O7	[M-H]-	Isorhamnetin	Flavonoids	Flavonols	480-19-3	1	152950	184390	146230	124960	110010	130280	138960	134430	139080	C10084	--
mws2627	317.07	285.04	316.058	C16H12O7	[M+H]+	Tamarixetin (3,3',5,7-Tetrahydroxy-4'-Methoxyflavone)	Flavonoids	Flavonols	603-61-2	1	56973	50832	53047	33942	36894	35525	39905	43095	44378	C10188	--
pmn001367	315.07	153.02	316.079	C13H16O9	[M-H]-	Protocatechuic acid-4-O-glucoside*	Phenolic acids	Phenolic acids	-	1	54559	60706	61060	36871	34488	48296	52198	49805	54850	--	--
pmb2871	315.07	153	316.079	C13H16O9	[M-H]-	1-O-Gentisoyl-β-D-glucoside*	Phenolic acids	Phenolic acids	23445-11-6	1	22519	8102.3	10136	19030	7394	9271.4	8641.8	15747	9038.9	--	--
Hmtn001120	315.11	153.06	316.116	C14H20O8	[M-H]-	5-(2-Hydroxyethyl)-2-O-glucosylphenol	Phenolic acids	Phenolic acids	-	2	12067	9	16406	13232	11903	22115	23560	12804	13511	--	--
pmp001267	320.29	302.29	319.288	C21H37NO	[M+H]+	2-(Dodecylamino)-3-phenyl-1-propanol	Others	Others	-	2	48885	45697	43039	28316	29543	30624	44751	45831	48951	--	--
pmb0751	321.1	147.3	320.09	C16H16O7	[M+H]+	Trans-5-O-(p-Coumaroyl)shikimate	Phenolic acids	Phenolic acids	-	3	2978.5	4002	4984.3	17601	15824	14059	5956	10872	7825.9	C02947	ko00940,ko00941,ko00945,ko01100,ko01110
Zmyn006612	324.09	280.1	325.095	C18H15NO5	[M-H]-	Avenanthramide L	Alkaloids	Phenolamine	-	1	132810	151330	128280	437100	361510	443500	357850	346840	347630	--	--
mws0983	326.31	62.06	325.298	C20H39NO2	[M+H]+	N-Oleoylethanolamine	Alkaloids	Alkaloids	111-58-0	1	4809600	5173900	5201500	1922200	1887200	1860800	3428000	3465800	3255300	C20792	--
Lmhn002140	325.06	193.05	326.064	C14H14O9	[M-H]-	Feruloyltartaric acid (Fertaric acid)	Phenolic acids	Phenolic acids	-	3	14720	10063	5766	10307	9740.5	11318	12340	11287	10274	--	--
Zmhn002301	325.09	163.04	326.1	C15H18O8	[M-H]-	p-Coumaric acid-4-O-glucoside*	Phenolic acids	Phenolic acids	117405-48-8	2	36695	28142	31895	18702	18894	19913	20929	24004	20447	C06739	--
Jmwn002494	325.09	119.05	326.1	C15H18O8	[M-H]-	(2E)-3-[4-(β-D-glucopyranoside)-phenylacrylic]-acid	Phenolic acids	Phenolic acids	-	2	18033	18124	16692	9678.4	9204.9	14234	15477	13560	14540	--	--
pmn001419	325.09	163.04	326.1	C15H18O8	[M-H]-	1-O-p-Coumaroyl-β-D-glucose*	Phenolic acids	Phenolic acids	7139-64-2	2	51346	37601	53106	26226	19680	34589	32164	27697	33976	C16827	--
Hmhn003067	325.09	119.05	326.1	C15H18O8	[M-H]-	Phenylpropionic acid-O-β-D-glucopyranoside	Phenolic acids	Phenolic acids	-	2	12419	11710	17548	12539	11195	13603	11453	15712	7811	--	--
Lmjp007790	329.1	314.08	328.095	C18H16O6	[M+H]+	5-Hydroxy-3,7,4'-trimethoxyflavone	Flavonoids	Flavones	-	3	9	9	9	4698	4027.7	5611.1	1773.1	2672.5	2259.7	--	--
Zmyn006119	328.08	284.09	329.09	C17H15NO6	[M-H]-	Avenanthramide B	Alkaloids	Phenolamine	116764-21-7	1	533860	567860	863640	3015400	2155500	2827700	1875800	1900400	2111400	--	--
Lmzp004885	331.08	315.05	330.074	C17H14O7	[M+H]+	Tricin (5,7,4'-Trihydroxy-3',5'-dimethoxyflavone)	Flavonoids	Flavones	520-32-1	1	559810	570750	552000	180130	187320	180310	366610	369450	323580	C10193	--
pmp000004	331.08	316.06	330.074	C17H14O7	[M+H]+	4',5,7-Trihydroxy-3',6-dimethoxyflavone (Jaceosidin)	Flavonoids	Flavones	18085-97-7	3	246800	255070	238490	89247	86721	88702	156910	162680	144530	--	--
Zmhn001883	329.09	209.04	330.095	C14H18O9	[M-H]-	Vanillic acid-4-O-glucoside	Phenolic acids	Phenolic acids	32142-31-7	3	7476.8	16614	10342	5408.3	15148	6665.6	6446	6522.3	6888.8	--	--
pmb0789	332.13	152.07	331.127	C14H21NO8	[M+H]+	Pyridoxine-5'-O-glucoside	Others	Vitamin	-	3	25747	21611	18122	11515	11654	10574	18589	15193	16666	C03996	--
Lmpn007255	331.04	316.02	332.053	C16H12O8	[M-H]-	Patuletin (Quercetagetin-6-methyl ether)	Flavonoids	Flavonols	519-96-0	2	5032.5	4191.5	5619.5	3122.7	4687.5	5783.2	5309.3	4571.4	4674.8	C10118	--
pmn001518	331.07	169.01	332.074	C13H16O10	[M-H]-	1-O-Galloyl-β-D-glucose*	Phenolic acids	Phenolic acids	58511-73-2	2	11467	12569	11645	12232	9500.9	11905	11957	7319.1	11446	C01158	--
Hmln000873	331.07	169.01	332.075	C13H16O10	[M-H]-	2-O-Galloyl-D-glucose*	Phenolic acids	Phenolic acids	-	2	11467	12569	11645	12232	9500.9	11905	11957	7319.1	11446	--	--
Lmqn000432	333.06	333.06	334.067	C9H19O11P	[M-H]-	1-(sn-Glycero-3-phospho)-1D-myo-inositol	Others	Saccharides and Alcohols	-	1	403320	508490	388360	714620	786480	867410	575400	522420	536440	--	--
pmb0776	337.15	177.4	336.147	C20H20N2O3	[M+H]+	N-Feruloyltryptamine	Alkaloids	Plumerane	53905-13-8	3	4307.9	2677.3	5279.6	16377	14592	18128	9357.2	7402.8	10521	--	--
pmb0382	339.09	177.2	338.079	C19H14O6	[M+H]+	O-Feruloyl 4-hydroxycoumarin	Lignans and Coumarins	Coumarins	-	1	120880	126130	139010	219290	225920	281340	114370	132800	112150	--	--
pme3311	339	97	339.996	C6H14O12P2	[M-H]-	D-Fructose-1,6-biphosphate	Others	Saccharides and Alcohols	488-69-7	3	26446	45627	60300	37736	44443	47460	41307	39219	39989	C00354	ko00400,ko00710,ko01100,ko01110,ko01200
pmn001420	341.09	179.04	342.095	C15H18O9	[M-H]-	1-O-Caffeoyl-β-D-glucose	Phenolic acids	Phenolic acids	14364-08-0	1	25871	47851	56803	43975	33002	46719	44237	42741	49862	C10433	--
pme0519	341.11	119.03	342.116	C12H22O11	[M-H]-	D-Sucrose*	Others	Saccharides and Alcohols	57-50-1	1	4600100	5993600	4994000	5288100	5552600	5673000	6000600	6931700	6982500	C00089	ko00052,ko00500,ko01100,ko01110,ko02010
mws1080	341.11	179	342.116	C12H22O11	[M-H]-	Galactinol	Others	Saccharides and Alcohols	3687-64-7	1	12077000	11927000	13531000	14791000	13214000	16460000	13320000	15446000	15448000	C01235	ko00052,ko01100
Lmsn000381	341.11	89.02	342.116	C12H22O11	[M-H]-	D-Maltose*	Others	Saccharides and Alcohols	69-79-4	1	2537700	3845200	2780300	2848200	3389200	5684000	3563000	3555700	4754300	C01971	--
MA10039641	341.11	89.02	342.116	C12H22O11	[M-H]-	Lactobiose*	Others	Saccharides and Alcohols	63-42-3	1	1096500	1243500	1257600	1084800	1827100	1925600	1614100	1551400	1655700	C00243	ko00052,ko01100,ko02010
mws1333	341.11	113	342.116	C12H22O11	[M-H]-	Melibiose	Others	Saccharides and Alcohols	585-99-9	1	1590200	1756700	1952600	2116200	2231500	2063500	2489600	2570100	2671200	C05402	ko00052,ko01100,ko02010
mws5038	341.11	89.02	342.116	C12H22O11	[M-H]-	Isomaltulose*	Others	Saccharides and Alcohols	13718-94-0	1	2009600	3089600	2871500	4374800	2293200	2698300	3160200	2845500	3170600	C01742	--
mws0264	341.11	119	342.116	C12H22O11	[M-H]-	D-Trehalose*	Others	Saccharides and Alcohols	99-20-7	3	3208600	1942800	2370300	4025400	1855500	1689200	1698600	2787700	2666600	C01083	ko00500,ko01100,ko01110,ko02010
HJAP050	344.15	177.05	343.142	C19H21NO5	[M+H]+	N-Feruloyl-3-methoxytyramine	Alkaloids	Phenolamine	78510-19-7	3	9	9	9	20102	21634	24624	12340	12094	7242.9	--	--
Lmjn005592	343.08	313.04	344.09	C18H16O7	[M-H]-	Cirsilineol (4',5-Dihydroxy-3',6,7-trimethoxyflavone)	Flavonoids	Flavanones	41365-32-6	3	3195.4	2622	2629.1	9	9	9	3799.3	2685.9	2739.1	C10032	--
pmb0801	346.11	184.1	345.106	C14H19NO9	[M+H]+	4-Pyridoxic acid-O-glucoside	Others	Vitamin	-	1	4066500	3914700	3968200	2426000	2698500	2787400	3250200	3109100	3013400	--	--
mws1002	345.06	330	346.069	C17H14O8	[M-H]-	Syringetin	Flavonoids	Flavonols	4423-37-4	2	5827.3	10141	11826	4461	5481.7	3664	6241.9	5593.6	5922.3	C11620	ko00944
Lmtn000940	345.08	139.04	346.09	C14H18O10	[M-H]-	1-O-(3,4-Dihydroxy-5-methoxy-benzoyl)-glucoside	Phenolic acids	Phenolic acids	-	2	32302	35269	37244	21718	24072	24709	32671	31147	30529	--	--
Lmgn002933	345.1	315.05	346.106	C18H18O7	[M-H]-	5,7-Dihydroxy-2',3',4'-trimethoxydihydroisoflavone	Flavonoids	Dihydroisoflavones	-	2	11550	14385	11778	7374.2	4634.6	4578.2	10676	8920.4	7121.1	--	--
mws4108	353.14	189.1	352.131	C21H20O5	[M+H]+	1-Methoxyphaseollin	Lignans and Coumarins	Coumarins	157226-48-7	3	20051	21338	24062	23012	19794	15691	17341	18067	18001	--	--
MWStz224	353.15	177.06	352.142	C20H20N2O4	[M+H]+	N-Feruloylserotonin*	Alkaloids	Plumerane	68573-23-9	1	668600	665740	1002300	3397600	2623100	3070000	1905500	1612500	1729000	--	--
MWStz202	353.15	177.06	352.142	C20H20N2O4	[M+H]+	cis-Moschamine*	Alkaloids	Plumerane	193224-24-7	1	624460	695930	1042700	3071100	2572500	3036200	1960300	1738600	1665000	--	--
mws2108	353.09	191.05	354.095	C16H18O9	[M-H]-	Cryptochlorogenic acid (4-O-Caffeoylquinic acid)	Phenolic acids	Phenolic acids	905-99-7	2	100860	85078	42698	22842	38239	21890	38016	38021	38671	--	--
mws4113	353.14	295.06	354.147	C21H22O5	[M-H]-	3'-Hydroxy-4'-O-methylglabridin	Others	Others	175554-11-7	2	71318	68919	69063	99113	100000	99678	82890	84917	86713	--	--
Hmmn002544	355.1	193.05	356.111	C16H20O9	[M-H]-	Ferulic acid-4-O-glucoside	Phenolic acids	Phenolic acids	117405-51-3	1	57237	56058	53052	56593	59905	49669	59606	47079	45140	--	--
mws0097	357.13	151	358.142	C20H22O6	[M-H]-	Pinoresinol*	Lignans and Coumarins	Lignans	487-36-5	1	13449	9922.1	10743	2925.1	5179.8	2976.7	9190.1	10517	8864.9	C05366	ko00998,ko01100,ko01110
Lmdn004267	357.13	151.04	358.142	C20H22O6	[M-H]-	Epipinoresinol*	Lignans and Coumarins	Lignans	24404-50-0	1	21074	23837	19391	12017	5664.3	9797.8	16969	22021	20715	--	--
pmb3107	359.1	182.1	360.106	C15H20O10	[M-H]-	Glucosyringic Acid	Phenolic acids	Phenolic acids	-	3	117850	90232	91177	70930	78415	83081	99081	79307	85561	--	--
Lmgp003270	369.16	177.06	368.074	C16H16O10	[M+H]+	Scopoletin-7-O-glucuronide	Lignans and Coumarins	Coumarins	132752-65-9	3	42350	46284	41889	58272	45576	54632	77467	57140	41430	--	--
pmb0752	369.12	177.1	368.111	C17H20O9	[M+H]+	3-O-Feruloylquinic acid*	Phenolic acids	Phenolic acids	1899-29-2	1	951200	819670	705540	1735500	1530200	1681700	1146200	1137800	1002800	C02572	--
pmn001695	371.1	249.06	372.106	C16H20O10	[M-H]-	Trihydroxycinnamoylquinic acid	Phenolic acids	Phenolic acids	-	1	1439200	1563100	1547000	1681700	1682600	1727100	1622400	1633800	1636200	--	--
Hmgn002833	371.11	297.11	372.12	C20H20O7	[M-H]-	4-Ketopinoresinol	Others	Others	-	1	272310	278740	305160	188490	202900	199500	260490	247160	268730	--	--
MWSHY0027	373.13	343.09	372.121	C20H20O7	[M+H]+	Tangeretin (4',5,6,7,8-Pentamethoxyflavone)	Flavonoids	Flavones	481-53-8	3	2649	1678	1891.5	1545.9	1538.7	2981.7	1247.3	1673.9	1208.7	C10190	--
Hmgn004693	371.11	327.03	372.121	C20H20O7	[M-H]-	8-Hydroxy-α-conidendrin	Lignans and Coumarins	Lignans	-	2	86051	97163	91516	66346	74936	67776	93063	87590	86160	--	--
Hmgn004139	373.13	329.05	374.136	C20H22O7	[M-H]-	Isohydroxymatairesinol	Lignans and Coumarins	Lignans	-	2	87863	87727	81776	103080	90808	89362	96858	111300	98140	--	--
mws0232	377.15	243	376.138	C17H20N4O6	[M+H]+	Riboflavin (Vitamin B2)	Others	Vitamin	83-88-5	1	89475	94842	86874	127100	102700	89487	74798	127490	78688	C00255	ko00740,ko01100,ko01110,ko01240,ko02010
pmb0891	382.2	220.2	381.165	C16H23N5O6	[M+H]+	Cis-Zeatin-7-N-glucoside	Alkaloids	Alkaloids	38165-56-9	3	108750	136140	123150	103490	118590	121550	121090	108670	110760	C16443	ko00908,ko01110
Zmhn002227	385.11	223.06	386.121	C17H22O10	[M-H]-	4-O-Glucosyl-sinapate	Phenolic acids	Phenolic acids	-	1	59419	70057	76768	90422	120230	104570	96286	103290	91104	C02919	--
HJN003	385.11	223.06	386.122	C17H22O10	[M-H]-	1-O-Sinapoyl-D-glucose	Phenolic acids	Phenolic acids	-	1	24505	18929	17194	20802	16730	11362	20163	17457	17770	C01175	ko00940
Lmmp010562	391.28	149.02	390.277	C24H38O4	[M+H]+	Diisooctyl Phthalate*	Phenolic acids	Phenolic acids	27554-26-3	2	11701000	6257700	6179200	10933000	17447000	15610000	2246600	2336600	2345300	C14577	--
Lmwp011196	391.28	149.02	390.277	C24H38O4	[M+H]+	Bis(2-ethylhexyl)phthalate*	Phenolic acids	Phenolic acids	117-81-7	2	12585000	6668300	6762900	11850000	18350000	16771000	2771600	2762300	2874400	C03690	--
pmf0249	397.3	147.2	396.303	C27H40O2	[M+H]+	δ-Tocotrienol	Others	Vitamin	25612-59-3	3	15927	22361	17653	6799.9	16327	8973.7	13394	15628	19206	C14156	ko00130,ko01100,ko01110
pmb3031	403.1	313.1	404.111	C20H20O9	[M-H]-	Tricin-4'-O-glycerol	Flavonoids	Flavones	-	1	23376	22215	25648	3393.9	1376.6	2076.7	13704	11313	12191	--	--
pmb0500	411.19	177.05	410.184	C23H26N2O5	[M+H]+	N-p-Coumaroyl-N'-feruloylputrescine	Alkaloids	Phenolamine	380302-96-5	3	15093	18593	33235	72402	74080	72508	36535	46126	40937	--	--
pmn001319	413.12	398.1	414.131	C22H22O8	[M-H]-	1-O-Feruloyl-3-O-p-Coumaroylglycerol	Phenolic acids	Phenolic acids	-	1	6095.9	8678	6179.9	18305	20672	16374	15543	19083	15354	--	--
Hmgp003664	417.12	381.1	416.111	C21H20O9	[M+H]+	Apigenin-6-C-rhamnoside	Flavonoids	Flavonoid carbonoside	-	2	4154.3	7513.8	7018.7	7083.9	9771.1	14022	4444.1	7221.6	6409.1	--	--
Lmyp005841	417.12	255.06	416.111	C21H20O9	[M+H]+	Chrysin-7-O-glucoside	Flavonoids	Flavones	31025-53-3	3	14077	9664.5	12915	15695	12994	13782	14195	14094	13255	--	--
mws2523	421.08	241.1	422.083	C12H23O14P	[M-H]-	Trehalose 6-phosphate	Others	Saccharides and Alcohols	4484-88-2	2	359520	379890	426790	581200	412700	550730	532450	519410	519910	C00689	ko00500,ko01100,ko01110
Zmhp002776	431.1	255.07	430.09	C21H18O10	[M+H]+	Chrysin-7-O-Glucuronide	Flavonoids	Flavones	35775-49-6	3	18171	21093	30501	22622	18556	28540	20313	29307	23623	--	--
Lmhn002574	431.06	137.03	432.069	C20H16O11	[M-H]-	Caffeoyl(p-Hydroxybenzoyl)tartaric acid	Phenolic acids	Phenolic acids	-	3	3730.2	4069.3	1649.8	11138	10806	8808.7	5710.7	6301.3	6763.7	--	--
pmp000413	433.11	283.06	432.106	C21H20O10	[M+H]+	Genistein-8-C-glucoside*	Flavonoids	Isoflavones	66026-80-0	1	260550	312170	227550	96942	110790	91549	169240	184040	196860	C10420	--
MWSHY0008	433.11	283.06	432.106	C21H20O10	[M+H]+	Apigenin-6-C-glucoside (Isovitexin)*	Flavonoids	Flavonoid carbonoside	38953-85-4	1	121650	105800	175270	73221	88823	92493	107190	122690	101260	C01714	ko00944
Lmgp004731	433.11	271.06	432.106	C21H20O10	[M+H]+	Genistein-7-O-galactoside*	Flavonoids	Isoflavones	-	3	8693.6	7681.3	7974.2	5190.3	8272.5	6862.1	6145.4	7118.5	6360.8	--	--
Lmgp003335	433.11	271.06	432.106	C21H20O10	[M+H]+	4',5-Dihydroxyisoflavone-7-O-galactoside*	Flavonoids	Isoflavones	-	3	8693.6	7681.3	7974.2	5190.3	8272.5	6862.1	6145.4	7118.5	6360.8	--	--
mws2186	435.09	303	434.085	C20H18O11	[M+H]+	Avicularin(Quercetin-3-O-α-L-arabinofuranoside)*	Flavonoids	Flavonols	572-30-5	1	49865	45661	50443	55536	35952	40435	52364	31033	26169	--	--
Lmdp003509	435.09	303.06	434.085	C20H18O11	[M+H]+	Quercetin-3-O-xyloside (Reynoutrin)*	Flavonoids	Flavonols	549-32-6	1	29330	35534	25225	34060	39736	45329	41003	29604	23366	--	--
pmb0744	435.11	331.08	434.1	C24H18O8	[M+H]+	Tricin-4'-O-Benzoic Acid	Flavonoids	Flavones	-	3	22762	24747	22161	831.57	2164.2	2197	10334	12572	13926	--	--
HJN090	433.11	271.06	434.121	C21H22O10	[M-H]-	Butin-7-O-glucoside*	Flavonoids	Flavanones	-	2	8693.6	7681.3	7974.2	5190.3	8272.5	6862.1	6145.4	7118.5	6360.8	--	--
HJN087	433.12	271.06	434.121	C21H22O10	[M-H]-	Naringenin-4'-O-glucoside*	Flavonoids	Flavanones	-	2	7995	9876.6	10218	7016.3	845.13	7036.6	5215.8	5487	7866.8	--	--
Lmhp005550	441.2	177.05	440.195	C24H28N2O6	[M+H]+	N,N'-Diferuloylputrescine	Alkaloids	Phenolamine	42369-86-8	3	3551.2	2760.5	5042.6	34415	26226	37468	17902	21410	23101	--	--
pmp000091	445.15	177.05	444.142	C23H24O9	[M+H]+	1,3-O-Diferuloylglycerol*	Phenolic acids	Phenolic acids	83008-46-2	1	9	875310	928440	2517600	9	3101600	1795800	1686300	1891600	--	--
Hmbp006861	445.15	177.05	444.142	C23H24O9	[M+H]+	1,2-O-Diferuloylglycerol*	Phenolic acids	Phenolic acids	-	1	9	875310	928440	2517600	9	3101600	1795800	1686300	1891600	--	--
pme1014	445.3	341.3	444.303	C31H40O2	[M+H]+	Menatetrenone (Vitamin K2)	Others	Vitamin	11032-49-8	3	253770	238810	188140	167620	144870	204540	187920	184520	159500	--	--
Hmcp002316	449.11	317.06	448.1	C21H20O11	[M+H]+	Isorhamnetin-3-O-arabinoside	Flavonoids	Flavonols	-	3	22791	23723	25006	33081	28671	43173	30394	33127	19116	--	--
mws1608	447.09	357.1	448.101	C21H20O11	[M-H]-	Luteolin-6-C-glucoside (Isoorientin)	Flavonoids	Flavonoid carbonoside	4261-42-1	1	10346	5517.8	6780.2	101110	67345	98642	42859	37749	68796	C01821	--
mws0913	447.09	285	448.101	C21H20O11	[M-H]-	Kaempferol-3-O-galactoside (Trifolin)	Flavonoids	Flavonols	23627-87-4	3	66322	36847	9	30194	41567	36231	46885	56031	95512	C12626	ko00944
Lmtn002796	449.1	287.05	450.116	C21H22O11	[M-H]-	Aromadendrin-7-O-glucoside	Flavonoids	Flavanonols	28189-90-4	2	34564	33403	40149	16629	16461	23906	25341	29325	27743	--	--
Jmgn004021	449.11	269.05	450.116	C21H22O11	[M-H]-	6-C-Glucosyl-2-Hydroxynaringenin	Flavonoids	Flavanones	-	2	34013	35719	27618	13661	19119	8711	25304	24061	26218	--	--
pmn001700	455.35	455.35	456.36	C30H48O3	[M-H]-	24,30-Dihydroxy-12(13)-enolupinol*	Terpenoids	Triterpene	-	3	1044500	1282300	1342100	815110	789240	794790	996950	877750	358840	--	--
Zmjn014062	455.35	455.35	456.36	C30H48O3	[M-H]-	(23S)-3β-hydroxydammara-21-oic acid 21,23-lactone*	Terpenoids	Triterpene	-	1	181950	151720	171330	156410	165280	157610	176340	148560	64765	--	--
Hmdn006855	455.35	455.35	456.361	C30H48O3	[M-H]-	3,4-Cycloopen-cycloaltin-4(29),25-diene-24(R)-hydroxy-3-carboxylic acid	Terpenoids	Triterpene	-	2	11987	9611.7	8341.2	9645.9	10351	9522.4	9136	9597.2	11334	--	--
pmp000577	461.12	285.08	460.116	C26H20O8	[M+H]+	Acacetin-7-O-glucuronide	Flavonoids	Flavones	-	3	24146	19193	25410	6039.5	3177.5	6058.2	15732	10414	11925	--	--
pmb2654	460.1	117.9	461.153	C19H27NO12	[M-H]-	Anthranilate-1-O-Sophoroside	Phenolic acids	Phenolic acids	-	3	2170600	2165400	2384200	3171700	3115800	3693000	2987000	3429700	3764700	--	--
Lmjp003655	463.12	301.08	462.116	C22H22O11	[M+H]+	6-C-MethylKaempferol-3-glucoside*	Flavonoids	Flavones	-	3	38332	60411	55103	22747	26028	29787	34013	22943	28652	--	--
pmp000579	463.12	301.07	462.116	C22H22O11	[M+H]+	Diosmetin-7-O-galactoside*	Flavonoids	Flavones	-	3	70419	87107	72864	41858	36431	22866	48755	48708	42027	--	--
pmp000233	463.12	313.07	462.116	C22H22O11	[M+H]+	Swertiajaponin	Flavonoids	Flavonoid carbonoside	6980-25-2	2	9	9	9	17336	29224	24222	16982	23968	25913	C10187	--
Hmgp002189	463.13	301.07	462.118	C22H22O11	[M+H]+	Hispidulin-7-O-Glucoside*	Flavonoids	Flavones	17680-84-1	3	65201	73757	76130	36225	25911	23124	55010	41523	38198	C17762	--
pmp001309	465.1	303.1	464.095	C21H20O12	[M+H]+	6-Hydroxykaempferol-7-O-glucoside	Flavonoids	Flavonols	-	3	87427	91055	79292	51763	53679	57879	88120	77834	31854	--	--
Hmcn001884	463.09	301.03	464.095	C21H20O12	[M-H]-	6-Hydroxyluteolin 5-glucoside	Flavonoids	Flavones	-	2	48752	48152	53624	39245	36645	42525	55606	40131	52256	--	--
mws0091	463.09	300.03	464.095	C21H20O12	[M-H]-	Quercetin-3-O-glucoside (Isoquercitrin)	Flavonoids	Flavonols	482-35-9	2	5702	12481	14971	4147.1	3059	6219.1	10847	20784	13350	C05623	ko00944,ko01100,ko01110
mws0061	463.09	300	464.095	C21H20O12	[M-H]-	Quercetin-3-O-galactoside (Hyperin)	Flavonoids	Flavonols	482-36-0	2	16576	14508	14506	11902	15549	16557	19054	10354	19139	C10073	--
mws1329	463.09	301.03	464.095	C21H20O12	[M-H]-	Quercetin-7-O-glucoside	Flavonoids	Flavonols	491-50-9	2	48752	48152	53624	39245	36645	42525	55606	40131	52256	C12639	--
Lmzp002365	465.14	303.09	464.131	C22H24O11	[M+H]+	Hesperetin-7-O-glucoside	Flavonoids	Flavanones	31712-49-9	3	70939	83753	56843	59873	50087	72217	53117	71817	54853	C16422	ko00941
HJAP154	469.13	317.08	468.069	C23H16O11	[M+H]+	Galloylisorhamnetin*	Flavonoids	Flavonols	-	2	14198	9453.8	13120	10472	10501	22540	10313	20739	10294	--	--
Hmmp002121	469.12	317.08	468.113	C23H16O11	[M+H]+	Isorhamnetin-3-O-gallate*	Flavonoids	Flavonols	-	2	106940	107390	127630	53351	37139	50952	73941	54750	73700	--	--
Zmhn002508	471.15	309.1	472.158	C21H28O12	[M-H]-	4-p-Cumaroyl-rhamnosyl-(1→6)-D-glucose	Phenolic acids	Phenolic acids	-	3	10566	10550	6833.3	10122	12154	9311.1	16032	15813	20937	--	--
pmb1912	474.17	327	473.166	C20H23N7O7	[M+H]+	10-Formyltetrahydrofolic Acid	Alkaloids	Alkaloids	2800-34-2	1	4114800	4009300	4045000	3002500	2684500	3156500	3555200	3208400	2820600	C00234	ko00670,ko00970,ko01100,ko01200,ko01240
pma0214	479	317.1	478.111	C22H22O12	[M+H]+	6-C-Methylquercetin-3-O-glucoside*	Flavonoids	Flavonols	-	3	25546	37866	26002	32168	31050	28679	33549	28333	32746	--	--
Hmcp002207	479.12	317.06	478.111	C22H22O12	[M+H]+	Isorhamnetin-7-O-glucoside (Brassicin)*	Flavonoids	Flavonols	6743-96-0	1	95574	238190	87044	78800	88888	123230	109730	84153	116300	--	--
Lmjp003295	479.12	317.07	478.111	C22H22O12	[M+H]+	6-Methoxykaempferol-3-O-glucoside*	Flavonoids	Flavonols	63422-27-5	1	40458	32617	37144	16843	27287	24054	47972	31454	45576	--	--
pma0249	479.12	317.1	478.111	C22H22O12	[M+H]+	3'-O-Methyltricetin-5-O-glucoside	Flavonoids	Flavones	-	3	80441	109700	95315	63272	98059	109540	94416	84860	100730	--	--
Lmjp002906	479.12	317.07	478.111	C22H22O12	[M+H]+	Rhamnetin-3-O-Glucoside*	Flavonoids	Flavonols	27875-34-9	1	74123	50633	56007	46256	42869	58276	51189	48415	40987	--	--
Lmcp003402	479.12	317.06	478.111	C22H22O12	[M+H]+	Tamarixetin-3-O-glucoside (Tamarixin)	Flavonoids	Flavonols	27542-39-8	1	9	13683	12617	43650	45922	26653	17057	31595	25598	--	--
Hmgp002036	479.12	317.06	478.112	C22H22O12	[M+H]+	Nepetin-7-O-glucoside(Nepitrin)*	Flavonoids	Flavones	569-90-4	1	88412	54200	56484	50608	43603	43618	45011	53794	40115	--	--
Hmgp002148	479.12	317.06	478.112	C22H22O12	[M+H]+	Nepetin-7-O-alloside*	Flavonoids	Flavones	-	1	113880	56798	87718	73707	46777	59248	52549	47400	70859	--	--
pmb0736	493.13	331.08	492.127	C23H24O12	[M+H]+	Tricin-7-O-Glucoside*	Flavonoids	Flavones	32769-01-0	1	540660	464230	492370	155810	118330	171250	259010	309750	325640	--	--
Lmgp004829	493.13	331.08	492.127	C23H24O12	[M+H]+	5,7,4'-Trihydroxy-6,8-dimethoxyisoflavone-7-O-galactoside*	Flavonoids	Isoflavones	-	1	482110	493280	451270	153730	133750	126950	339280	305560	332830	--	--
Lmgp003546	493.13	331.08	492.127	C23H24O12	[M+H]+	4',5'-Dihydroxy-6,8-dimethoxyisoflavone-7-O-galactoside*	Flavonoids	Isoflavones	-	1	449480	436260	485080	169990	180230	161420	300210	284200	326300	--	--
pmb0745	497.14	331.08	496.137	C26H24O10	[M+H]+	Tricin-4'-O-syringyl alcohol	Flavonoids	Flavones	-	1	161310	145450	163820	3225.7	4226.4	3820.8	76629	76277	81589	--	--
pmb3000	503.12	341.1	504.127	C24H24O12	[M-H]-	Chrysoeriol-7-O-(6''-acetyl)glucoside	Flavonoids	Flavones	-	2	43434	41121	44751	59977	75319	89991	85920	39863	62077	--	--
MWSmce486	503.16	383.12	504.169	C18H32O16	[M-H]-	Manninotriose	Others	Saccharides and Alcohols	13382-86-0	2	29268	25812	23583	53810	54402	56402	43016	44210	47663	C05404	ko00052,ko01100
mws1589	503.16	179	504.169	C18H32O16	[M-H]-	D-Panose	Others	Saccharides and Alcohols	33401-87-5	1	1008400	691840	582050	381470	721510	573680	722720	612290	754130	C00713	--
MWS0442	527.16	365.1	504.169	C18H32O16	[M+Na]+	Maltotriose	Others	Saccharides and Alcohols	1109-28-0	1	1094800	1433000	1454400	1428500	1161400	1993400	1262100	1285600	1273900	C01835	ko02010
pme0500	503.16	323	504.169	C18H32O16	[M-H]-	D-Melezitose	Others	Saccharides and Alcohols	597-12-6	1	498210	425290	398600	382520	380160	611030	311920	375300	346680	C08243	--
Hmqp000191	505.18	127.03	504.17	C18H32O16	[M+H]+	Planteose	Others	Saccharides and Alcohols	470-57-5	2	42206	88204	75168	94346	91997	100460	97698	91254	94888	C03848	--
Hmbn002692	517.16	175.04	518.164	C22H30O14	[M-H]-	6'-O-Feruloyl-D-sucrose	Phenolic acids	Phenolic acids	118230-77-6	2	16030	13374	11389	11789	13816	20542	13338	14631	15547	--	--
Li512111	519.11	315.05	520.122	C24H24O13	[M-H]-	Isorhamnetin-3-O-(6''-acetylglucoside)	Flavonoids	Flavonols	-	3	17115	9186.3	8890.4	5992.6	8001.5	5904.2	14108	13631	6323.5	--	--
pmn001378	519.19	357.14	520.194	C26H32O11	[M-H]-	Pinoresinol-4-O-glucoside	Lignans and Coumarins	Lignans	41607-20-9	1	31149	42574	24018	9	9	9	17650	21883	18857	C17529	--
pmn001710	521.13	359.08	522.137	C24H26O13	[M-H]-	Rosmarinic acid-3'-O-glucoside	Phenolic acids	Phenolic acids	910028-78-3	2	33307	23442	31517	26904	29867	16357	34496	27453	25490	--	--
Lmmn002274	521.2	359.15	522.21	C26H34O11	[M-H]-	Isolariciresinol-9'-O-glucoside*	Lignans and Coumarins	Lignans	63358-12-3	2	130840	125890	107580	40229	31811	42138	74450	69368	87771	--	--
Lmyn003971	521.2	359.15	522.21	C26H34O11	[M-H]-	Dihydrodehydrodiconiferyl alcohol-4-O-glucoside*	Lignans and Coumarins	Lignans	-	2	133380	119050	113330	32962	40650	42262	81724	82670	83865	--	--
HJN083	521.2	359.15	522.211	C26H34O11	[M-H]-	Lariciresinol-4'-O-glucoside	Lignans and Coumarins	Lignans	143663-00-7	2	31275	26731	22420	12393	26615	20180	20340	29839	26375	--	--
pmb3053	523.12	329.2	524.132	C27H24O11	[M-H]-	Tricin-4'-O-eudesmic acid	Flavonoids	Flavones	-	1	36000	37484	36793	4979.5	7340.4	6190.7	22386	20693	22851	--	--
pmp000234	527.15	331.08	526.148	C27H26O11	[M+H]+	Salcolin A*	Flavonoids	Flavones	-	1	491510	501210	465040	76390	84787	89507	277830	259640	283490	--	--
pmp000235	527.15	331.08	526.148	C27H26O11	[M+H]+	Salcolin B*	Flavonoids	Flavones	-	1	536540	544640	491510	79945	97014	99140	286770	285040	306460	--	--
Lmtp002822	535.14	499.12	534.137	C25H26O13	[M+H]+	Apigenin-6-C-arabinoside-8-C-xyloside*	Flavonoids	Flavonoid carbonoside	-	1	136160	116850	68060	108410	96748	90936	88307	94724	78882	--	--
pmp001110	535.14	517.13	534.137	C25H26O13	[M+H]+	Apigenin-6-C-xyloside-8-C-arabinoside	Flavonoids	Flavonoid carbonoside	-	1	30500	38954	42889	19064	31121	33158	23391	24634	35688	--	--
Lmtp002942	535.14	499.12	534.137	C25H26O13	[M+H]+	Apigenin-6,8-di-C-arabinoside*	Flavonoids	Flavonoid carbonoside	-	2	132400	105450	96027	74478	86417	78172	84818	114610	114360	--	--
pmn001375	535.18	373.13	536.189	C26H32O12	[M-H]-	1-Hydroxypinoresinol-1-O-Glucoside*	Lignans and Coumarins	Lignans	81495-71-8	2	40808	57258	40766	3597	6735.8	3111.1	27861	28448	20202	--	--
Hmln002100	535.18	373.13	536.189	C26H32O12	[M-H]-	Nortrachelogenin-4-O-glucoside*	Lignans and Coumarins	Lignans	33464-78-7	2	40808	57258	40766	3597	6735.8	3111.1	27861	28448	20202	--	--
pmn001672	547.17	223.1	548.174	C23H32O15	[M-H]-	Furanofructosyl-α-D-(3-mustard acyl)glucoside*	Phenolic acids	Phenolic acids	-	1	27824	16192	17671	24586	23714	26554	18168	20624	22424	--	--
Lmsn003628	547.17	223.06	548.174	C23H32O15	[M-H]-	6'-O-Sinapoylsucrose*	Phenolic acids	Phenolic acids	-	2	27178	35218	38616	48232	42783	57671	38911	38709	38775	--	--
pmb3032	561.12	329.1	562.132	C26H26O14	[M-H]-	Tricin-7-O-(2''-Malonyl)rhamnoside	Flavonoids	Flavones	-	3	17813	18084	13702	3392.3	3415.4	3612.6	13172	12679	12722	--	--
HJAP064	565.12	317.08	564.088	C25H24O15	[M+H]+	Isorhamnetin-3-O-(6''-malonyl)glucoside*	Flavonoids	Flavonols	-	2	36021	32564	17986	13426	19697	14989	23692	20779	19439	--	--
pma0760	565	317	564.112	C25H24O15	[M+H]+	3'-O-Methyltricetin-7-O-(6''-malonyl)glucoside*	Flavonoids	Flavones	-	3	20325	35636	26370	5812.4	11867	7167.9	22713	15909	16510	--	--
Zmhp005139	565.12	317.07	564.112	C25H24O15	[M+H]+	Tamarixetin-3-O-(6''-malonyl)glucoside*	Flavonoids	Flavonols	-	2	32663	21976	25904	10212	12501	6591.9	13702	14664	16774	--	--
mws1292	565.16	409.09	564.123	C26H28O14	[M+H]+	Isoschaftoside	Flavonoids	Flavonoid carbonoside	52012-29-0	2	75077	70804	83202	33613	30351	18879	61183	58586	46564	--	--
Zmjp003463	565.16	433.11	564.147	C26H28O14	[M+H]+	Vitexin-2''-O-xyloside*	Flavonoids	Flavonoid carbonoside	-	2	395340	456200	458280	232810	234600	276070	360080	355080	381400	--	--
Lmnp202580	565.16	433.11	564.148	C26H28O14	[M+H]+	Apigenin-8-C-(2''-xylosyl)glucoside*	Flavonoids	Flavonoid carbonoside	-	2	417200	402760	510270	317910	190560	347190	349030	346210	326260	--	--
pmp000411	565.16	433.1	564.148	C26H28O14	[M+H]+	Genistein-8-C-apiosyl(1→6)glucoside*	Flavonoids	Isoflavones	-	1	386580	314160	408590	265480	285310	236090	306910	323990	311810	--	--
Smhp004476	565.15	433.11	564.148	C26H28O14	[M+H]+	Isovitexin-2''xyloside*	Flavonoids	Flavonoid carbonoside	-	2	446940	365680	493560	254380	249070	292040	333090	277220	285360	--	--
Lmtp002474	565.16	427.1	564.148	C26H28O14	[M+H]+	Apigenin-6-C-(2''-glucosyl)arabinoside	Flavonoids	Flavonoid carbonoside	-	1	153140	134670	132030	52192	62714	49761	81427	101370	88623	--	--
Zmzp006857	569.16	331.08	568.158	C29H28O12	[M+H]+	Tricin-4'-O-[β-guaiacyl-(9''-O-acetyl)glycerol]ether	Flavonoids	Flavones	-	1	804820	756660	715440	7455.3	6426.2	10628	363790	360420	386030	--	--
Xmzp009846	576.36	184.07	575.311	C32H41N5O5	[M+H]+	α-Ergocryptine	Alkaloids	Plumerane	511-09-1	3	20046	19865	19707	13342	16767	17479	17336	19284	18764	C07545	--
MWSmce399	577.37	253.19	576.366	C33H52O8	[M+H]+	Trillin (Diosgenin-3-O-glucoside)	Steroids	Steroidal saponins	14144-06-0	1	189730	156970	137930	75631	74189	68733	113840	120560	121350	C20709	--
pmp000237	579.13	283.06	578.127	C26H26O15	[M+H]+	Apigenin-6-C-(2''-glucuronyl)xyloside	Flavonoids	Flavonoid carbonoside	-	3	30045	18717	30770	2822.6	11337	11224	23212	20762	12213	--	--
Zmxp005470	579.13	331.08	578.127	C26H26O15	[M+H]+	Tricin-7-O-(6''-O-malonyl)glucoside	Flavonoids	Flavones	-	1	81812	98477	65585	19416	36723	42745	53842	49088	64080	--	--
pme3227	579.17	433	578.164	C27H30O14	[M+H]+	Vitexin-2''-O-rhamnoside	Flavonoids	Flavonoid carbonoside	64820-99-1	1	356830	285200	315270	73536	92952	96619	197590	179790	175540	C12628	ko00944
Zmjp003179	581.15	449.11	580.142	C26H28O15	[M+H]+	Orientin-2''-O-xyloside	Flavonoids	Flavonoid carbonoside	-	2	4983.1	7475.1	13995	56355	51247	60655	21022	23770	28448	--	--
HJAP148	581.15	287.06	580.142	C26H28O15	[M+H]+	Kaempferol-3-O-sambubioside	Flavonoids	Flavonols	27661-51-4	2	42905	39831	36521	111540	116940	117070	61023	80083	77961	--	--
Lmlp007435	581.17	147.04	580.158	C30H28O12	[M+H]+	Isosalipurposide-6''-O-p-coumaric acid	Flavonoids	Chalcones	-	3	12909	14289	12728	16649	13943	13865	14177	9425.1	13152	--	--
Zmhn001446	579.21	417.16	580.216	C28H36O13	[M-H]-	Syringaresinol-4'-O-glucoside	Lignans and Coumarins	Lignans	7374-79-0	1	91006	87879	73375	98255	91050	123080	116230	97810	106230	C10890	--
Xmzn007677	580.36	506.33	581.264	C33H35N5O5	[M-H]-	Ergotamine	Alkaloids	Plumerane	113-15-5	3	76205000	76437000	74905000	53338000	51877000	56016000	62785000	61632000	61494000	C07544	ko01110
pmb0492	584.28	325	583.268	C34H37N3O6	[M+H]+	N',N'',N'''-p-Coumaroyl-cinnamoyl-caffeoyl spermidine	Alkaloids	Phenolamine	-	3	195620	205490	180260	73392	72511	87559	114230	118820	125790	--	--
pme1665	593.15	311	594.158	C27H30O15	[M-H]-	Isovitexin-7-O-glucoside(Saponarin)	Flavonoids	Flavonoid carbonoside	20310-89-8	1	40607	40893	43974	12136	6940	10382	20532	11676	21131	C08064	--
Lmnp002413	595.17	449.11	594.158	C27H30O15	[M+H]+	Luteolin-6-C-glucoside-7-O-rhamnoside	Flavonoids	Flavonoid carbonoside	-	3	173520	161340	179850	9924	8665.9	14533	58532	108410	86026	--	--
MWSslk254	595.17	287.06	594.158	C27H30O15	[M+H]+	Kaempferol-3-O-glucorhamnoside*	Flavonoids	Flavonols	40437-72-7	2	53621	9	51811	9	9	9	25422	39933	33211	--	--
Lmnp102682	595.17	463.13	594.158	C27H30O15	[M+H]+	Hispidulin-8-C-(2''-O-xylosyl)glucoside	Flavonoids	Flavonoid carbonoside	-	3	18964	9502	12158	28535	24607	48288	20572	29574	20760	--	--
Lmgp004152	595.17	445.11	594.158	C27H30O15	[M+H]+	Diosmetin-8-C-(2''-O-arabinosyl)glucoside	Flavonoids	Flavonoid carbonoside	-	3	6613.7	4701.9	7603.8	7617.7	13225	21719	13970	6648.3	16987	--	--
mws1073	595.17	457.2	594.158	C27H30O15	[M+H]+	Apigenin-6,8-di-C-glucoside (Vicenin-2)	Flavonoids	Flavonoid carbonoside	23666-13-9	1	403610	450970	431610	19723	24923	28086	225110	217070	184590	C10195	--
pmp001106	595.17	577.16	594.158	C27H30O15	[M+H]+	Vitexin-2''-O-glucoside	Flavonoids	Flavonoid carbonoside	61360-94-9	1	72745	70990	86045	8163	14815	7837.2	28688	33348	32331	C04024	ko00944
MWSHY0080	595.17	287.06	594.158	C27H30O15	[M+H]+	Luteolin-7-O-neohesperidoside (Lonicerin)*	Flavonoids	Flavones	25694-72-8	2	53621	9	51811	9	9	9	25422	39933	33211	C12630	ko00944
Lmjp002596	597.14	303.05	596.138	C26H28O16	[M+H]+	Quercetin-3-O-sambubioside	Flavonoids	Flavonols	83048-35-5	2	23876	8189.2	16928	37060	24591	31315	16038	27842	20474	C12637	ko00944
mws1519	595.17	287.06	596.174	C27H32O15	[M-H]-	Eriodictyol-7-O-Rutinoside (Eriocitrin)	Flavonoids	Flavanones	13463-28-0	3	53621	9	51811	9	9	9	25422	39933	33211	C09732	--
Zmxp003107	611.16	287.06	610.153	C27H30O16	[M+H]+	Luteolin-7,3'-di-O-glucoside	Flavonoids	Flavones	52187-80-1	3	86293	119960	95489	221140	185510	206550	149010	185110	174380	--	--
pmb0711	611.16	303.1	610.153	C27H30O16	[M+H]+	Quercetin-7-O-rutinoside	Flavonoids	Flavonols	147714-62-3	3	11330	6580.4	4646.2	10472	9503.8	22884	13297	11392	9479.2	--	--
Xmyp005599	611.16	287.06	610.153	C27H30O16	[M+H]+	Kaempferol-3-O-galactoside-4'-O-glucoside	Flavonoids	Flavonols	-	2	99866	97694	84880	230890	184240	257380	130210	169950	174860	--	--
Rfmb26201	621.22	417.16	622.226	C30H38O14	[M-H]-	Syringaresinol-4'-O-(6''-acetyl)glucoside	Lignans and Coumarins	Lignans	-	3	24220	26560	18985	27827	37180	28369	26006	25321	31974	--	--
Zmxp004480	625.18	301.07	624.169	C28H32O16	[M+H]+	Chrysoeriol-7-O-gentiobioside	Flavonoids	Flavones	-	1	43635	53211	40587	57937	83738	80869	38584	56850	51387	--	--
Lmmp002463	625.18	317.07	624.169	C28H32O16	[M+H]+	Sexangularetin-3-O-glucoside-7-O-rhamnoside	Flavonoids	Flavonols	-	3	2889.4	2966.2	9	45318	37766	37284	16867	20508	24283	--	--
Lmmp002963	625.18	317.06	624.169	C28H32O16	[M+H]+	6-C-Methylquercetin-3-O-rutinoside*	Flavonoids	Flavonols	-	3	1905	4014	4026	23606	36713	45502	23379	13933	27084	--	--
pme1540	625.18	317.06	624.169	C28H32O16	[M+H]+	Isorhamnetin-3-O-neohesperidoside*	Flavonoids	Flavonols	55033-90-4	3	1905	4014	4026	23606	36713	45502	23379	13933	27084	--	--
Zmhp102730	627.16	303.05	626.148	C27H30O17	[M+H]+	6-Hydroxykaempferol-3,6-O-Diglucoside*	Flavonoids	Flavonols	-	1	9	15324	14599	36649	41226	40307	20810	23962	19848	--	--
Zmhp002730	627.16	303.05	626.148	C27H30O17	[M+H]+	6-Hydroxykaempferol-6,7-O-Diglucoside*	Flavonoids	Flavonols	142674-16-6	1	9	15324	12981	35407	34718	58167	35020	33449	32548	--	--
pmp001311	627.16	303.1	626.148	C27H30O17	[M+H]+	6-Hydroxykaempferol-7,6-O-Diglucoside*	Flavonoids	Flavonols	-	1	17654	19457	23387	60308	41949	50563	29065	41746	35015	--	--
Hmcp005575	627.15	303.05	626.148	C27H30O17	[M+H]+	Quercetin-5,4'-di-O-glucoside	Flavonoids	Flavonols	-	2	11077	17792	9369.9	17035	5542.4	16716	6541.9	11868	8110.2	--	--
pmp000596	627.16	465.1	626.148	C27H30O17	[M+H]+	Quercetin-3-O-(2''-O-galactosyl)glucoside	Flavonoids	Flavonols	56782-99-1	1	42743	50857	42428	43280	36095	46274	51854	41553	38650	--	--
MWSHY0162	627.16	303.06	626.148	C27H30O17	[M+H]+	Quercetin-3-O-sophoroside (Baimaside)	Flavonoids	Flavonols	18609-17-1	2	28665	47706	22118	21078	22638	31270	37588	36426	26979	C12667	ko00944
pmb2970	625.18	565.3	626.185	C28H34O16	[M-H]-	Hesperetin-5,7-di-O-glucoside	Flavonoids	Flavanones	-	3	28271	29103	36127	23753	26644	25923	27342	32970	32406	--	--
Hmlp002975	639.15	493.1	638.139	C28H30O17	[M+H]+	Isorhamnetin-3-O-glucuronide-7-O-rhamnoside	Flavonoids	Flavonols	-	3	9	4834.6	9	3933.4	3930	9	9746.3	10777	6845.3	--	--
Hmgp003086	639.19	331.08	638.184	C29H34O16	[M+H]+	Tricin-7-O-rutinoside*	Flavonoids	Flavones	-	2	9	9	9	3555.3	9	9	5764.3	3279.3	2263.5	--	--
Lmgp004959	639.19	331.08	638.185	C29H34O16	[M+H]+	Tricin-7-O-neohesperidoside*	Flavonoids	Flavones	53766-40-8	2	9	9	9	3555.3	9	9	5764.3	3279.3	2263.5	--	--
Jmwn004308	637.21	475.16	638.221	C30H38O15	[M-H]-	4-Dihydroxyphenethoxy-8-O-β-D-[6-O-(4-O-β-D-glucopyranosyl)-feruloyl]glucopyranoside	Phenolic acids	Phenolic acids	-	2	168030	162600	152010	177400	187420	177880	186590	168920	155910	--	--
Lmhp002800	641.16	317.06	640.164	C28H32O17	[M+H]+	2'-Hydoxy,5-methoxyGenistein-4',7-O-diglucoside	Flavonoids	Isoflavones	-	2	120240	113870	89263	99930	109840	103310	109640	96047	126150	--	--
Lmsp003252	641.17	317.07	640.164	C28H32O17	[M+H]+	Isorhamnetin-3-O-sophoroside	Flavonoids	Flavonols	-	1	20255	31088	28920	33343	29873	42189	25433	10168	26876	--	--
Hmgp002080	641.17	317.06	640.167	C28H32O17	[M+H]+	Patuletin-7-O-rutinoside	Flavonoids	Flavonols	-	1	47411	114580	117090	152720	130250	160540	128660	128660	111030	--	--
pmb2653	649.1	145	650.227	C24H42O20	[M-H]-	DMelezitose O-rhamnoside	Others	Saccharides and Alcohols	-	3	402910	447260	453210	864530	736590	929990	607150	713400	845910	--	--
Zmxp004503	655.18	331.06	654.18	C29H34O17	[M+H]+	Tricin-5,7-O-diglucoside	Flavonoids	Flavones	-	2	151670	162360	209960	72307	85726	99699	160500	136660	122680	--	--
Lmgp004539	655.19	331.08	654.18	C29H34O17	[M+H]+	5,7,4'-Trihydroxy-6,8-dimethoxyisoflavone-7-O-galactoside-glucoside*	Flavonoids	Isoflavones	-	1	169020	148370	219160	100650	113330	99058	131320	143890	186110	--	--
pmb0716	655.19	331.08	654.18	C29H34O17	[M+H]+	Tricin-4'-O-glucoside-7-O-glucoside*	Flavonoids	Flavones	-	1	102680	112660	114690	64795	56436	90159	88225	75924	71672	--	--
pmb0739	659.2	331.08	658.19	C32H34O15	[M+H]+	Tricin-4'-O-(syringyl alcohol)ether-7-O-glucoside	Flavonoids	Flavones	-	2	18465	31011	12297	1984.1	713.51	9	7515.7	7785.3	12738	--	--
mws1593	665.21	161	666.222	C24H42O21	[M-H]-	D-Maltotetraose	Others	Saccharides and Alcohols	34612-38-9	3	82407	107150	100120	99136	84088	77089	101890	121700	96414	C02052	--
Lmqn000213	665.21	341.11	666.222	C24H42O21	[M-H]-	Stachyose	Others	Saccharides and Alcohols	470-55-3	1	833150	775390	920550	483760	582060	671380	640040	732430	703140	C01613	ko00052,ko01100
mws4163	665.21	485.3	666.222	C24H42O21	[M-H]-	Nystose	Others	Saccharides and Alcohols	13133-07-8	1	988880	985660	1046200	1019600	637860	751910	851660	904630	1018100	--	--
pmb0475	671.18	509	670.174	C29H34O18	[M+H]+	Gallic acid-4-O-(6'''-feruloyl)sophoroside	Phenolic acids	Phenolic acids	-	2	161050	198360	146300	77523	117940	105630	135550	125790	141000	--	--
Hmln001931	681.24	357.13	682.247	C32H42O16	[M-H]-	Matairesinol-4,4'-di-O-glucoside	Lignans and Coumarins	Lignans	-	3	26494	23955	21157	41906	42735	44796	28772	33071	31440	--	--
pmb1312	689.21	331.08	688.2	C33H36O16	[M+H]+	Tricin-4'-O-(guaiacylglycerol)ether-7-O-glucoside	Flavonoids	Flavones	-	3	235800	264710	246390	18499	25774	16975	90031	154160	130590	--	--
pmp000751	723.43	579.3	722.424	C39H62O12	[M+H]+	Yamogenin-3-O-Neohesperidoside	Steroids	Steroidal saponins	110996-52-6	2	97407	95754	91086	32860	37515	40235	70805	68904	63639	C08919	--
MWSmce437	723.43	253.19	722.424	C39H62O12	[M+H]+	Prosapogenin A	Terpenoids	Triterpene Saponin	19057-67-1	1	99182	86808	100820	31491	31171	26245	59589	66058	65281	--	--
pmp000752	723.43	579.3	722.424	C39H62O12	[M+H]+	Ruscogenin-1-O-rhamnosyl(1,2)fucoside	Steroids	Steroidal saponins	-	2	149240	139590	151360	33805	35450	41182	83783	72767	91181	--	--
pmp000754	739.43	595.3	738.419	C39H62O13	[M+H]+	HydroxyDiosgenin-hamnosyl(1,2)glucoside	Steroids	Steroidal saponins	-	2	9	1762.2	9	9	880.82	9	1838.4	2004.1	1366.4	--	--
Zmhp003322	741.2	433.11	740.195	C36H36O17	[M+H]+	Isovitexin-2''-O-(6'''-p-coumaroyl)glucoside	Flavonoids	Flavonoid carbonoside	-	3	8958.1	8975.4	8972.6	10411	10605	13001	4980.3	8811.9	8936.9	--	--
Cmcp006216	753.42	735.41	752.415	C44H56N4O7	[M+H]+	Desacetoxy-vinblastine;Catharine	Alkaloids	Plumerane	1355-31-3	2	9	9	9	7746.7	9346.3	8583.4	5863.8	10952	8466.5	C09129	--
Hmmp002474	755.21	271.06	754.203	C33H38O20	[M+H]+	Apigenin-7-O-rutinoside-4'-O-glucuronide	Flavonoids	Flavones	-	3	17654	22038	20475	29421	15973	36467	20343	12723	23551	--	--
Lmjp003206	759.2	303.05	758.191	C32H38O21	[M+H]+	Quercetin-3-O-Sambubioside-5-O-Glucoside	Flavonoids	Flavonols	-	1	21991	23093	34698	54226	52514	55619	32026	46108	51624	--	--
pmp001312	789.21	303.1	788.201	C33H40O22	[M+H]+	6-Hydroxykaempferol-3,7,6-O-triglycoside	Flavonoids	Flavonols	-	2	14172	11685	15050	7461.2	5168.3	11071	9995.3	6350.5	10753	--	--
pmb0666	801.22	639.1	800.216	C38H40O19	[M+H]+	Isovitexin-7-O-(6''-sinapoyl)glucoside	Flavonoids	Flavonoid carbonoside	-	2	9	9	9	53110	24030	49960	17855	30640	22931	--	--
Lmgp004305	801.25	493.13	800.238	C35H44O21	[M+H]+	5,7,4'-Trihydroxy-6,8-dimethoxyisoflavone-7-O-galactoside-glucose-rhamnose	Flavonoids	Isoflavones	-	1	992.42	9	9	67291	48436	78885	24752	20028	29134	--	--
Hmcp001489	803.23	317.06	802.216	C34H42O22	[M+H]+	Isorhamnetin-3-O-(2''-O-glucosyl)galactoside-7-O-glucoside	Flavonoids	Flavonols	-	2	23076	22619	23356	63718	62161	91714	47422	43292	36579	--	--
Lmdn000248	827.27	665.22	828.275	C30H52O26	[M-H]-	Verbascose	Others	Saccharides and Alcohols	546-62-3	1	13454	9581.3	16248	8256.3	11928	11278	10413	13295	17663	C08252	--
pmp000762	901.48	739.4	900.472	C45H72O18	[M+H]+	Ruscogenin-1-O-rhamnosyl(1,2)glucosyl(1,2)glucoside	Steroids	Steroidal saponins	-	2	34255	38065	34715	24378	19187	40707	37069	23747	32802	--	--
Jmyp004441	1047.54	415.32	1046.53	C51H82O22	[M+H]+	(3β,14α)-3-O-β-D-glucopyranosyl-(1→2)-[β-D-xylopyranosyl-(1→3)]-β-D-glucopyranosyl-(1→4)-β-D-galactopyranoside-yamogenin	Steroids	Steroidal saponins	-	1	602250	580710	619570	911940	812210	973240	696400	725220	664350	--	--
Kym04882	1063.53	431.31	1062.53	C51H82O23	[M+H]+	Avenacoside A	Steroids	Steroidal saponins	-	1	1572300	1292600	1054400	1743000	1908500	1635900	1617000	1161500	1002200	--	--
Kym06801	1078.56	622.41	1077.55	C55H83NO23	[M+H]+	Avenacin B-1	Alkaloids	Terpenoid alkaloids	-	2	10847	7812.4	10082	17165	21356	22251	13245	14274	13379	--	--
Kym06554	1094.55	638.4	1093.55	C55H83NO21	[M+H]+	Avenacin A-1	Alkaloids	Terpenoid alkaloids	-	2	101360	83482	106040	221920	274660	278040	174780	176500	177630	--	--
Kym05441	1225.58	431.31	1224.58	C57H92O28	[M+H]+	Avenacoside B	Steroids	Steroidal saponins	-	1	325560	281070	348070	295390	268070	373920	304840	330930	238670	--	--
